# Supplementary material for: Different spectral sensitivities of ON- and OFF-motion pathways enhance the detection of approaching color objects in Drosophila
Source: Nat Commun. 2023 Nov 24;14:7693. doi: 10.1038/s41467-023-43566-8 (PMC10673857; doi:10.1038/s41467-023-43566-8)
Supplement: Supplementary file 4 — Source Data [file 41467_2023_43566_MOESM4_ESM.xlsx]

## Sheet: Figure 1c
Figure 1c	Noralized sensitivity					Relative Irradiance
Lambda (nm)	Rh1	Rh3	Rh4	Rh5	Rh6	LED
315	0.634791	0.828402	0.783673	0.377871	0.143072	-0.0149888
316	0.653561	0.845562	0.797959	0.389144	0.14688	-0.0178863
317	0.67233	0.862722	0.812245	0.400418	0.150689	-0.0165267
318	0.691099	0.879882	0.826531	0.411691	0.154497	-0.015273
319	0.709868	0.897041	0.840816	0.422965	0.158306	-0.0159639
320	0.728637	0.914201	0.855102	0.434238	0.162114	-0.0137073
321	0.748932	0.924063	0.862449	0.440084	0.166849	-0.0118908
322	0.769227	0.933925	0.869796	0.445929	0.171584	-0.0114171
323	0.789522	0.943787	0.877143	0.451775	0.176318	-0.00776744
324	0.809817	0.953649	0.88449	0.45762	0.181053	-0.006341
325	0.830112	0.963511	0.891837	0.463466	0.185788	-0.0101244
326	0.844863	0.970809	0.899592	0.459708	0.189905	-0.0101579
327	0.859613	0.978107	0.907347	0.45595	0.194022	-0.0108488
328	0.874364	0.985404	0.915102	0.452192	0.198139	-0.0134677
329	0.889115	0.992702	0.922857	0.448434	0.202257	-0.0109435
330	0.903866	1	0.930612	0.444676	0.206374	-0.015195
331	0.912055	0.996252	0.931837	0.440919	0.209256	-0.015195
332	0.920244	0.992505	0.933061	0.437161	0.212138	-0.0153733
333	0.928433	0.988757	0.934286	0.433403	0.21502	-0.0148495
334	0.936623	0.98501	0.93551	0.429645	0.217902	-0.0140081
335	0.944812	0.981262	0.936735	0.425887	0.220784	-0.0109045
336	0.944151	0.977318	0.941633	0.422965	0.220681	-0.01427
337	0.943489	0.973373	0.946531	0.420042	0.220578	-0.0120635
338	0.942828	0.969428	0.951429	0.417119	0.220475	-0.0117905
339	0.942167	0.965483	0.956327	0.414196	0.220372	-0.00912145
340	0.941506	0.961538	0.961224	0.411273	0.220269	-0.00539375
341	0.946745	0.957396	0.965306	0.414614	0.221093	-0.0080962
342	0.951984	0.953254	0.969388	0.417954	0.221916	-0.0082355
343	0.957223	0.949112	0.973469	0.421294	0.22274	-0.00666975
344	0.962462	0.94497	0.977551	0.424635	0.223563	-0.00895986
345	0.967701	0.940828	0.981633	0.427975	0.224386	-0.0082745
346	0.972431	0.934911	0.985306	0.43048	0.225519	-0.00783431
347	0.977162	0.928994	0.98898	0.432985	0.226651	-0.0125873
348	0.981892	0.923077	0.992653	0.435491	0.227783	-0.0106315
349	0.986623	0.91716	0.996327	0.437996	0.228915	-0.00937777
350	0.991353	0.911243	1	0.440501	0.230048	-0.00731054
351	0.993082	0.906509	0.999184	0.442171	0.230768	-0.00857539
352	0.994812	0.901775	0.998367	0.443841	0.231489	-0.00908802
353	0.996541	0.897041	0.997551	0.445511	0.232209	-0.00839151
354	0.998271	0.892308	0.996735	0.447182	0.23293	-0.00762257
355	1	0.887574	0.995918	0.448852	0.23365	-0.00691492
356	0.992167	0.880671	0.996735	0.450939	0.236326	-0.00446322
357	0.984334	0.873767	0.997551	0.453027	0.239002	-0.00507057
358	0.976501	0.866864	0.998367	0.455115	0.241679	-0.00658617
359	0.968667	0.859961	0.999184	0.457203	0.244355	-0.00859768
360	0.960834	0.853057	1	0.45929	0.247031	-0.0112277
361	0.959868	0.84714	0.996735	0.46263	0.245281	-0.0114673
362	0.958901	0.841223	0.993469	0.465971	0.243531	-0.0121749
363	0.957935	0.835306	0.990204	0.469311	0.241781	-0.00914931
364	0.956968	0.829389	0.986939	0.472651	0.240032	-0.00783988
365	0.956002	0.823471	0.983673	0.475992	0.238282	-0.00206166
366	0.959257	0.812623	0.979592	0.483507	0.238179	-0.000373328
367	0.962513	0.801775	0.97551	0.491023	0.238076	-0.00277488
368	0.965768	0.790927	0.971429	0.498539	0.237973	0.000551633
369	0.969023	0.780079	0.967347	0.506054	0.23787	-0.0056323
370	0.972279	0.769231	0.963265	0.51357	0.237767	-0.00650258
371	0.969278	0.757988	0.957551	0.521503	0.236944	-0.0034137
372	0.966277	0.746746	0.951837	0.529436	0.23612	-0.00536264
373	0.963276	0.735503	0.946122	0.53737	0.235297	-0.00289276
374	0.960275	0.72426	0.940408	0.545303	0.234473	0.000147089
375	0.957274	0.713018	0.934694	0.553236	0.23365	0.0100266
376	0.931994	0.698028	0.929796	0.564092	0.23293	0.0201819
377	0.906714	0.683037	0.924898	0.574948	0.232209	0.0378694
378	0.881434	0.668047	0.92	0.585804	0.231489	0.0742986
379	0.856155	0.653057	0.915102	0.59666	0.230768	0.11196
380	0.830875	0.638067	0.910204	0.607516	0.230048	0.1848
381	0.798525	0.625444	0.90449	0.620459	0.230974	0.301276
382	0.766175	0.612821	0.898776	0.633403	0.2319	0.448408
383	0.733825	0.600197	0.893061	0.646347	0.232827	0.61359
384	0.701475	0.587574	0.887347	0.65929	0.233753	0.773709
385	0.669125	0.574951	0.881633	0.672234	0.234679	0.896994
386	0.64532	0.553057	0.866122	0.682255	0.232106	0.960335
387	0.621516	0.531164	0.850612	0.692276	0.229533	0.998192
388	0.597711	0.50927	0.835102	0.702296	0.22696	0.985965
389	0.573906	0.487377	0.819592	0.712317	0.224386	0.949524
390	0.550102	0.465483	0.804082	0.722338	0.221813	0.899323
391	0.542879	0.445759	0.786939	0.73904	0.222122	0.840788
392	0.535656	0.426036	0.769796	0.755741	0.222431	0.795821
393	0.528433	0.406312	0.752653	0.772443	0.22274	0.742434
394	0.521211	0.386588	0.73551	0.789144	0.223048	0.686932
395	0.513988	0.366864	0.718367	0.805846	0.223357	0.63015
396	0.51409	0.345562	0.698776	0.817119	0.222637	0.575414
397	0.514191	0.32426	0.679184	0.828392	0.221916	0.520133
398	0.514293	0.302959	0.659592	0.839666	0.221196	0.461781
399	0.514395	0.281657	0.64	0.850939	0.220475	0.423091
400	0.514496	0.260355	0.620408	0.862213	0.219755	0.373742
401	0.51826	0.246154	0.602041	0.875157	0.220784	0.333047
402	0.522024	0.231953	0.583673	0.8881	0.221813	0.302477
403	0.525788	0.217751	0.565306	0.901044	0.222842	0.273623
404	0.529552	0.20355	0.546939	0.913987	0.223872	0.249065
405	0.533316	0.189349	0.528571	0.926931	0.224901	0.228356
406	0.535605	0.176923	0.511429	0.929436	0.225004	0.207108
407	0.537894	0.164497	0.494286	0.931942	0.225107	0.190309
408	0.540183	0.152071	0.477143	0.934447	0.22521	0.16968
409	0.542472	0.139645	0.46	0.936952	0.225313	0.151257
410	0.544761	0.127219	0.442857	0.939457	0.225416	0.138117
411	0.548016	0.118738	0.428571	0.943633	0.225519	0.124291
412	0.551272	0.110256	0.414286	0.947808	0.225622	0.108117
413	0.554527	0.101775	0.4	0.951983	0.225724	0.0915448
414	0.557782	0.0932939	0.385714	0.956159	0.225827	0.0787235
415	0.561038	0.0848126	0.371429	0.960334	0.22593	0.0720984
416	0.56353	0.0783037	0.357551	0.960752	0.227577	0.0615569
417	0.566022	0.0717949	0.343673	0.961169	0.229224	0.0580881
418	0.568515	0.065286	0.329796	0.961587	0.230871	0.0510033
419	0.571007	0.0587771	0.315918	0.962004	0.232518	0.0458674
420	0.573499	0.0522682	0.302041	0.962422	0.234165	0.0408173
421	0.577874	0.0483235	0.285306	0.964927	0.236944	0.0338306
422	0.582248	0.0443787	0.268571	0.967432	0.239723	0.0276283
423	0.586623	0.0404339	0.251837	0.969937	0.242502	0.0235159
424	0.590997	0.0364892	0.235102	0.972443	0.245281	0.0202371
425	0.595371	0.0325444	0.218367	0.974948	0.24806	0.017283
426	0.598169	0.0289941	0.205714	0.977871	0.251354	0.013998
427	0.600966	0.0254438	0.193061	0.980793	0.254648	0.0117059
428	0.603764	0.0218935	0.180408	0.983716	0.257941	0.00816347
429	0.606562	0.0183432	0.167755	0.986639	0.261235	0.008427
430	0.609359	0.0147929	0.155102	0.989562	0.264529	0.0112707
431	0.611089	0.0138067	0.148571	0.991649	0.267411	0.0077953
432	0.612818	0.0128205	0.142041	0.993737	0.270293	0.00921618
433	0.614547	0.0118343	0.13551	0.995825	0.273175	0.00770615
434	0.616277	0.0108481	0.12898	0.997912	0.276057	0.00247956
435	0.618006	0.00986193	0.122449	1	0.278939	0.00294205
436	0.61704	0.00927022	0.117551	0.99666	0.281821	0.0033098
437	0.616073	0.0086785	0.112653	0.993319	0.284703	0.00123142
438	0.615107	0.00808679	0.107755	0.989979	0.287585	0.00266901
439	0.61414	0.00749507	0.102857	0.986639	0.290467	0.00615712
440	0.613174	0.00690335	0.0979592	0.983299	0.293349	0.00415118
441	0.615768	0.00788955	0.0938776	0.979958	0.295819	0.00654159
442	0.618362	0.00887574	0.0897959	0.976618	0.29829	0.00290861
443	0.620956	0.00986193	0.0857143	0.973278	0.30076	0.000573922
444	0.62355	0.0108481	0.0816327	0.969937	0.30323	-0.000646358
445	0.626144	0.0118343	0.077551	0.966597	0.305701	-0.00227897
446	0.62786	0.0116371	0.0734694	0.963674	0.314042	-0.00198922
447	0.629576	0.0114398	0.0693878	0.960752	0.322383	-0.00177749
448	0.631292	0.0112426	0.0653061	0.957829	0.330724	-0.00212295
449	0.633008	0.0110454	0.0612245	0.954906	0.339065	-0.00469724
450	0.634724	0.0108481	0.0571429	0.951983	0.347406	-0.00452451
451	0.639306	0.0106509	0.0563265	0.951983	0.351693	-0.00490341
452	0.643889	0.0104536	0.0555102	0.951983	0.355979	-0.00686477
453	0.648472	0.0102564	0.0546939	0.951983	0.360265	-0.00698178
454	0.653054	0.0100592	0.0538776	0.951983	0.364551	-0.00588966
455	0.657637	0.00986193	0.0530612	0.951983	0.368837	-0.00925518
456	0.660095	0.00907298	0.0522449	0.94739	0.373821	-0.00421247
457	0.662553	0.00828402	0.0514286	0.942797	0.378805	-0.00218425
458	0.665012	0.00749507	0.0506122	0.938205	0.383789	-0.00188335
459	0.66747	0.00670611	0.0497959	0.933612	0.388773	-0.00244613
460	0.669928	0.00591716	0.0489796	0.929019	0.393756	-0.00196694
461	0.670723	0.00710059	0.0485714	0.918998	0.399012	-0.00539932
462	0.671519	0.00828402	0.0481633	0.908977	0.404267	-0.00874255
463	0.672314	0.00946746	0.0477551	0.898956	0.409523	-0.00649144
464	0.673109	0.0106509	0.0473469	0.888935	0.414778	-0.00750556
465	0.673905	0.0118343	0.0469388	0.878914	0.420034	-0.0056222
466	0.673065	0.0118343	0.0461224	0.867641	0.424188	-0.000117013
467	0.672226	0.0118343	0.0453061	0.856367	0.428343	-0.00018945
468	0.671387	0.0118343	0.0444898	0.845094	0.432498	-0.00254643
469	0.670547	0.0118343	0.0436735	0.83382	0.436652	-0.00486998
470	0.669708	0.0118343	0.0428571	0.822547	0.440807	-0.00590638
471	0.671466	0.0122288	0.0416327	0.806263	0.444962	-0.00597882
472	0.673225	0.0126233	0.0404082	0.789979	0.449117	-0.00466938
473	0.674983	0.0130178	0.0391837	0.773695	0.453271	-0.00327637
474	0.676741	0.0134122	0.0379592	0.757411	0.457426	-0.00537703
475	0.678499	0.0138067	0.0367347	0.741127	0.461581	-0.00640229
476	0.679872	0.0114398	0.0359184	0.726931	0.465192	-0.00783988
477	0.681244	0.00907298	0.035102	0.712735	0.468804	-0.0100186
478	0.682617	0.00670611	0.0342857	0.698539	0.472415	-0.00807948
479	0.683989	0.00433925	0.0334694	0.684342	0.476027	-0.00153232
480	0.685362	0.00197239	0.0326531	0.670146	0.479639	0.000897101
481	0.6885	0.0025641	0.0338776	0.651357	0.482432	0.00128157
482	0.691638	0.00315582	0.035102	0.632568	0.485226	0.00411218
483	0.694777	0.00374753	0.0363265	0.613779	0.488019	-0.000105869
484	0.697915	0.00433925	0.037551	0.59499	0.490813	-0.00382243
485	0.701053	0.00493097	0.0387755	0.5762	0.493606	-0.00479754
486	0.699889	0.00433925	0.037551	0.556994	0.496154	-0.00677562
487	0.698724	0.00374753	0.0363265	0.537787	0.498701	-0.00761143
488	0.69756	0.00315582	0.035102	0.51858	0.501249	-0.00210624
489	0.696396	0.0025641	0.0338776	0.499374	0.503796	-0.000852524
490	0.695232	0.00197239	0.0326531	0.480167	0.506344	0.000930533
491	0.694333	0.00295858	0.0314286	0.463048	0.509953	-0.000941677
492	0.693435	0.00394477	0.0302041	0.445929	0.513561	-0.00143759
493	0.692536	0.00493097	0.0289796	0.42881	0.51717	-0.0016159
494	0.691638	0.00591716	0.0277551	0.411691	0.520778	-0.00347139
495	0.690739	0.00690335	0.0265306	0.394572	0.524387	-0.0022734
496	0.686872	0.00631164	0.0232653	0.378706	0.528156	-0.00734397
497	0.683004	0.00571992	0.02	0.362839	0.531924	-0.00807391
498	0.679137	0.00512821	0.0167347	0.346973	0.535693	-0.00355497
499	0.67527	0.00453649	0.0134694	0.331106	0.539462	-0.00205609
500	0.671403	0.00394477	0.0102041	0.31524	0.543231	-0.000167162
501	0.668746	0.00315582	0.0110204	0.303132	0.548681	0.00119799
502	0.666088	0.00236686	0.0118367	0.291023	0.554131	-0.000156018
503	0.663431	0.00157791	0.0126531	0.278914	0.559581	0.000300891
504	0.660774	0.000788955	0.0134694	0.266806	0.565031	-0.00210624
505	0.658117	0	0.0142857	0.254697	0.570481	0.00177749
506	0.654193	0.000197239	0.0138776	0.240084	0.573232	0.00286961
507	0.650269	0.000394477	0.0134694	0.22547	0.575983	0.00552748
508	0.646345	0.000591716	0.0130612	0.210856	0.578733	0.00700965
509	0.642421	0.000788955	0.0126531	0.196242	0.581484	0.00572807
510	0.638497	0.000986193	0.0122449	0.181628	0.584235	0.00602896
511	0.633787	0.00216963	0.0118367	0.175365	0.58698	0.0039283
512	0.629076	0.00335306	0.0114286	0.169102	0.589725	0.00791232
513	0.624366	0.00453649	0.0110204	0.162839	0.59247	0.0118573
514	0.619656	0.00571992	0.0106122	0.156576	0.595215	0.0143035
515	0.614946	0.00690335	0.0102041	0.150313	0.59796	0.0175241
516	0.609428	0.00690335	0.00979592	0.14238	0.599038	0.0191344
517	0.60391	0.00690335	0.00938776	0.134447	0.600116	0.017825
518	0.598393	0.00690335	0.00897959	0.126514	0.601194	0.021419
519	0.592875	0.00690335	0.00857143	0.11858	0.602272	0.0240991
520	0.587357	0.00690335	0.00816327	0.110647	0.60335	0.0268239
521	0.580937	0.00749507	0.00653061	0.11023	0.605037	0.0378621
522	0.574518	0.00808679	0.00489796	0.109812	0.606724	0.0529902
523	0.568098	0.0086785	0.00326531	0.109395	0.608411	0.0684583
524	0.561678	0.00927022	0.00163265	0.108977	0.610098	0.090479
525	0.555258	0.00986193	0	0.108559	0.611785	0.112054
526	0.547837	0.00828402	0.00122449	0.0989562	0.613006	0.140739
527	0.540416	0.00670611	0.00244898	0.0893528	0.614227	0.1784
528	0.532994	0.00512821	0.00367347	0.0797495	0.615448	0.220665
529	0.525573	0.0035503	0.00489796	0.0701461	0.616669	0.269375
530	0.518152	0.00197239	0.00612245	0.0605428	0.61789	0.331041
531	0.509539	0.00295858	0.00612245	0.0572025	0.618244	0.395967
532	0.500926	0.00394477	0.00612245	0.0538622	0.618599	0.473084
533	0.492313	0.00493097	0.00612245	0.0505219	0.618953	0.556905
534	0.4837	0.00591716	0.00612245	0.0471816	0.619308	0.660706
535	0.475087	0.00690335	0.00612245	0.0438413	0.619662	0.751397
536	0.466532	0.00571992	0.00897959	0.039666	0.620117	0.829924
537	0.457977	0.00453649	0.0118367	0.0354906	0.620572	0.901118
538	0.449422	0.00335306	0.0146939	0.0313152	0.621027	0.951701
539	0.440866	0.00216963	0.017551	0.0271399	0.621482	0.981022
540	0.432311	0.000986193	0.0204082	0.0229645	0.621936	0.997883
541	0.425846	0.00118343	0.0179592	0.0221294	0.625448	0.995269
542	0.41938	0.00138067	0.0155102	0.0212944	0.628959	0.991608
543	0.412915	0.00157791	0.0130612	0.0204593	0.632471	0.979723
544	0.406449	0.00177515	0.0106122	0.0196242	0.635982	0.96883
545	0.399984	0.00197239	0.00816327	0.0187891	0.639494	0.955279
546	0.39504	0.00157791	0.00653061	0.0150313	0.642905	0.934289
547	0.390096	0.00118343	0.00489796	0.0112735	0.646317	0.912703
548	0.385152	0.000788955	0.00326531	0.00751566	0.649728	0.883839
549	0.380208	0.000394477	0.00163265	0.00375783	0.653139	0.857428
550	0.375265	0	0	0	0.656551	0.832777
551	0.379036	0	0	0	0.664959	0.798676
552	0.382807	0	0	0	0.673367	0.764592
553	0.386579	0	0	0	0.681774	0.727348
554	0.39035	0	0	0	0.690182	0.686321
555	0.394122	0	0	0	0.69859	0.646826
556	0.395728	0	0	0	0.708216	0.606011
557	0.397334	0	0	0	0.717842	0.561346
558	0.398941	0	0	0	0.727467	0.514095
559	0.400547	0	0	0	0.737093	0.456931
560	0.402153	0	0	0	0.746719	0.398681
561	0.402153	0	0	0	0.757705	0.343038
562	0.402153	0	0	0	0.768692	0.288254
563	0.402153	0	0	0	0.779679	0.229457
564	0.402153	0	0	0	0.790666	0.171653
565	0.402153	0	0	0	0.801653	0.115486
566	0.405137	0	0	0	0.812154	0.0665638
567	0.40812	0	0	0	0.822654	0.0355609
568	0.411103	0	0	0	0.833155	0.00821321
569	0.414086	0	0	0	0.843656	0.00200037
570	0.417069	0	0	0	0.854157	0.00144873
571	0.416868	0	0	0	0.860768	-0.00230126
572	0.416668	0	0	0	0.86738	0.001276
573	0.416467	0	0	0	0.873991	0.00149331
574	0.416266	0	0	0	0.880603	-0.00169948
575	0.416065	0	0	0	0.887214	-0.000512629
576	0.415492	0	0	0	0.895479	-0.00298105
577	0.414918	0	0	0	0.903743	-0.0058228
578	0.414344	0	0	0	0.912008	0.000518201
579	0.413771	0	0	0	0.920272	-0.00178863
580	0.413197	0	0	0	0.928537	0.00421805
581	0.409697	0	0	0	0.93544	0.0105869
582	0.406198	0	0	0	0.942343	0.00361069
583	0.402698	0	0	0	0.949246	0.00590638
584	0.399199	0	0	0	0.95615	0.0027526
585	0.395699	0	0	0	0.963053	-0.00113113
586	0.39177	0	0	0	0.968012	0.000300891
587	0.38784	0	0	0	0.97297	-0.0016939
588	0.38391	0	0	0	0.977929	-0.00397288
589	0.37998	0	0	0	0.982888	-0.00441864
590	0.376051	0	0	0	0.987846	-0.00435735
591	0.372293	0	0	0	0.989499	-0.00787331
592	0.368535	0	0	0	0.991152	-0.00488669
593	0.364778	0	0	0	0.992805	-0.000880385
594	0.36102	0	0	0	0.994458	-0.000724367
595	0.357263	0	0	0	0.996111	0.00470281
596	0.352558	0	0	0	0.996889	0.00664746
597	0.347854	0	0	0	0.997667	0.00182206
598	0.34315	0	0	0	0.998444	0.00137073
599	0.338446	0	0	0	0.999222	-0.00145988
600	0.333741	0	0	0	1	-0.00669204
601	0.327632	0	0	0	0.999806	-0.0060624
602	0.321522	0	0	0	0.999611	-0.00546619
603	0.315412	0	0	0	0.999417	-0.00605125
604	0.309302	0	0	0	0.999222	-0.00574479
605	0.303193	0	0	0	0.999028	-0.00839709
606	0.29562	0	0	0	0.99825	-0.0116957
607	0.288047	0	0	0	0.997472	-0.0119131
608	0.280475	0	0	0	0.996694	-0.0121749
609	0.272902	0	0	0	0.995916	-0.00796247
610	0.265329	0	0	0	0.995139	-0.0039283
611	0.257499	0	0	0	0.993194	-0.00554419
612	0.249668	0	0	0	0.991249	-0.00746655
613	0.241837	0	0	0	0.989305	-0.00922175
614	0.234006	0	0	0	0.98736	-0.0117738
615	0.226175	0	0	0	0.985416	-0.00783988
616	0.218173	0	0	0	0.98104	-0.00532131
617	0.21017	0	0	0	0.976665	-0.00398959
618	0.202167	0	0	0	0.97229	-0.000100297
619	0.194164	0	0	0	0.967914	-0.00342124
620	0.186161	0	0	0	0.963539	0.00114227
621	0.179477	0	0	0	0.956733	0.00116456
622	0.172794	0	0	0	0.949927	-0.00374442
623	0.166111	0	0	0	0.943121	-0.00353825
624	0.159427	0	0	0	0.936315	-0.0103417
625	0.152744	0	0	0	0.929509	-0.0107764
626	0.147007	0	0	0	0.920953	-0.00932762
627	0.14127	0	0	0	0.912397	-0.00943349
628	0.135533	0	0	0	0.903841	-0.00641344
629	0.129796	0	0	0	0.895284	-0.00887628
630	0.124059	0	0	0	0.886728	-0.00822993
631	0.118294	0	0	0	0.877686	-0.00591195
632	0.112528	0	0	0	0.868644	-0.00585066
633	0.106763	0	0	0	0.859601	-0.00449665
634	0.100997	0	0	0	0.850559	-0.00347696
635	0.0952318	0	0	0	0.841517	-0.00621284
636	0.0908144	0	0	0	0.827321	-0.00978453
637	0.086397	0	0	0	0.813126	-0.00563335
638	0.0819796	0	0	0	0.79893	-0.00924961
639	0.0775623	0	0	0	0.784735	-0.0072771
640	0.0731449	0	0	0	0.77054	-0.00908802
641	0.0709362	0	0	0	0.754011	-0.00575036
642	0.0687275	0	0	0	0.737482	-0.00182763
643	0.0665188	0	0	0	0.720953	-0.00522659
644	0.0643101	0	0	0	0.704424	-0.00426262
645	0.0621014	0	0	0	0.687895	-0.00943349
646	0.0607533	0	0	0	0.66913	-0.0138633
647	0.0594051	0	0	0	0.650365	-0.0142533
648	0.058057	0	0	0	0.631599	-0.00925518
649	0.0567088	0	0	0	0.612834	-0.00706537
650	0.0553606	0	0	0	0.594069	-0.00605125
651	0.0539838	0	0	0	0.575207	-0.00104197
652	0.0526069	0	0	0	0.556344	-0.00239598
653	0.0512301	0	0	0	0.537482	-0.00318164
654	0.0498533	0	0	0	0.518619	-0.000261887
655	0.0484764	0	0	0	0.499757	0.000362184
656	0.0453498	0	0	0	0.47895	0.000328751
657	0.0422232	0	0	0	0.458143	0.00334323
658	0.0390967	0	0	0	0.437336	0.000713223
659	0.0359701	0	0	0	0.416529	-0.00449665
660	0.0328435	0	0	0	0.395722	-0.00475853
661	0.0304627	0	0	0	0.375207	-0.0133228
662	0.0280819	0	0	0	0.354691	-0.01315
663	0.0257011	0	0	0	0.334176	-0.0116902
664	0.0233203	0	0	0	0.313661	-0.0116122
665	0.0209395	0	0	0	0.293145	-0.00816306
666	0.0187308	0	0	0	0.278172	-0.00780088
667	0.0165221	0	0	0	0.263199	-0.0068202
668	0.0143134	0	0	0	0.248226	-0.00874813
669	0.0121048	0	0	0	0.233252	-0.00768386
670	0.00989607	0	0	0	0.218279	-0.00646916
671	0.00854791	0	0	0	0.204084	-0.00505943
672	0.00719975	0	0	0	0.189888	-0.000919389
673	0.00585159	0	0	0	0.175693	-0.00108098
674	0.00450343	0	0	0	0.161497	0.00123142
675	0.00315527	0	0	0	0.147302	0.0017552
676	0.00318395	0	0	0	0.137579	-0.00084138
677	0.00321264	0	0	0	0.127856	-0.000451336
678	0.00324132	0	0	0	0.118133	-0.00284732
679	0.00327001	0	0	0	0.10841	-8.35808e-05
680	0.00329869	0	0	0	0.0986874	-0.000718795
681	0.00263895	0	0	0	0.0881867	-0.00162704
682	0.00197921	0	0	0	0.077686	-0.000150445
683	0.00131948	0	0	0	0.0671852	7.80088e-05
684	0.000659738	0	0	0	0.0566845	0.00197808
685	0	0	0	0	0.0461838	0.000546061
686	0.000286843	0	0	0	0.0402528	0.000267459
687	0.000573685	0	0	0	0.0343218	0.000718795
688	0.000860528	0	0	0	0.0283909	-0.00377228
689	0.00114737	0	0	0	0.0224599	0.00016159
690	0.00143421	0	0	0	0.0165289	-0.00246842
691	0.00169237	0	0	0	0.0134176	-0.00105312
692	0.00195053	0	0	0	0.0103063	-0.000830236
693	0.00220869	0	0	0	0.00719494	-0.0051653
694	0.00246685	0	0	0	0.00408362	-0.00703751
695	0.00272501	0	0	0	0.00097229	-0.00909917
696	0.00427396	0	0	0	0.000777832	-0.00644687
697	0.00582291	0	0	0	0.000583374	-0.00223997
698	0.00737186	0	0	0	0.000388916	-0.000284175
699	0.00892081	0	0	0	0.000194458	-0.00303677
700	0.0104698	0	0	0	0	-0.00592867

## Sheet: Figure 1d
Figure 1di	norpA36 / norpA36 ; UAS-norpA ; Rh1-GAL4													Figure 1dii	norpA36 / w+ ; UAS-norpA ; Rh1-GAL4													Figure 1diii	Enhancerless spliot GAL4 > DL
	UV = 0		UV = 2		UV = 4		UV = 7		UV = 9		UV = 15				UV = 0		UV = 2		UV = 4		UV = 7		UV = 9		UV = 15				UV = 0			UV = 2			UV = 4			UV = 7			UV = 9			UV = 15
	D Wing Beat Amplitude (V)		D Wing Beat Amplitude (V)		D Wing Beat Amplitude (V)		D Wing Beat Amplitude (V)		D Wing Beat Amplitude (V)		D Wing Beat Amplitude (V)				D Wing Beat Amplitude (V)		D Wing Beat Amplitude (V)		D Wing Beat Amplitude (V)		D Wing Beat Amplitude (V)		D Wing Beat Amplitude (V)		D Wing Beat Amplitude (V)				D Wing Beat Amplitude (V)			D Wing Beat Amplitude (V)			D Wing Beat Amplitude (V)			D Wing Beat Amplitude (V)			D Wing Beat Amplitude (V)			D Wing Beat Amplitude (V)
Time (ms)	Mean	S.E.M.	Mean	S.E.M.	Mean	S.E.M.	Mean	S.E.M.	Mean	S.E.M.	Mean	S.E.M.		Time (ms)	Mean	S.E.M.	Mean	S.E.M.	Mean	S.E.M.	Mean	S.E.M.	Mean	S.E.M.	Mean	S.E.M.		Time (ms)	Mean	S.E.M.	Single fly	Mean	S.E.M.	Single fly	Mean	S.E.M.	Single fly	Mean	S.E.M.	Single fly	Mean	S.E.M.	Single fly	Mean	S.E.M.	Single fly
1	0	0	0	0	0	0	0	0	0	0	0	0		1	0	0	0	0	0	0	0	0	0	0	0	0		1	0	0	0	0	0	0	0	0	0	0	0	0	0	0	0	0	0	0
2	-0.000777994	0.001164	0.0024796	0.000898203	-0.000332209	0.00112334	-0.000762986	0.000564133	-0.000383724	0.000760018	0.00136859	0.00117664		2	0.00171053	0.0011566	0.00123189	0.00112407	-0.000646977	0.00122415	-0.00107897	0.00137569	0.000280289	0.000477217	-0.00072161	0.000968391		2	0.000631969	0.00117173	0.00842083	0.00459427	0.00180383	0.00842083	-0.0017373	0.00181806	0.00842083	-0.00320013	0.00148669	0.00842083	0.0017688	0.00166177	0.00842083	0.00254248	0.00122562	0.00842083
3	-5.07019e-05	0.00175353	0.00699262	0.00225252	-0.00144647	0.00104693	-0.00130734	0.00109104	-0.00259196	0.00160155	0.00333508	0.00341907		3	0.00225043	0.0020738	0.00206424	0.0019079	-0.000777994	0.00210733	-0.00130288	0.00132893	-0.000589378	0.0010596	-0.000672256	0.00194654		3	0.0012611	0.00210025	0.0208493	0.00753494	0.00398031	0.0208493	-0.00422136	0.0022476	0.0208493	-0.00638498	0.00296555	0.0208493	0.00105936	0.00238268	0.0208493	0.00316985	0.00277266	0.0208493
4	-0.000561794	0.00323914	0.00684132	0.0022217	-0.00249664	0.00159919	-0.00150244	0.00145987	-0.00438565	0.00190943	0.0052971	0.0055897		4	0.000853446	0.00299283	0.00166673	0.00288999	0.000744732	0.00230398	-0.00230721	0.00172137	7.50413e-05	0.00160263	0.000429429	0.00186573		4	-0.000550836	0.00280085	0.0280695	0.00742353	0.00383265	0.0280695	-0.00510766	0.00317207	0.0280695	-0.00613566	0.00348806	0.0280695	-6.08866e-06	0.00243826	0.0280695	0.00145323	0.00417051	0.0280695
5	-0.0027173	0.00471975	0.00511213	0.00231402	-0.0043098	0.00211328	-0.00125988	0.00190074	-0.00562282	0.00208444	0.00651642	0.00566944		5	-0.000878584	0.0031141	0.00381817	0.00359628	0.000953225	0.0023771	0.000439699	0.00403986	0.00145499	0.00211648	0.00229126	0.00201922		5	-0.0012619	0.00324554	0.0225529	0.00688215	0.00453351	0.0225529	-0.0034627	0.00270439	0.0225529	-0.0046086	0.00357786	0.0225529	-0.000919562	0.00322505	0.0225529	0.000850197	0.00434195	0.0225529
6	-0.00330181	0.00515732	0.00272623	0.0027808	-0.00439619	0.00225676	-0.000169549	0.00296148	-0.00521232	0.00218045	0.00717272	0.00498903		6	-0.000264058	0.0032749	0.00675451	0.00550192	0.00116861	0.00324666	0.00315254	0.00599012	0.00351882	0.00272642	0.00488025	0.00300449		6	-0.000365463	0.00400565	0.0208817	0.00672004	0.00424674	0.0208817	-0.0018575	0.00273813	0.0208817	-0.00647571	0.00458995	0.0208817	-0.000588976	0.0037754	0.0208817	-0.00103516	0.0044613	0.0208817
7	-0.00410658	0.00526911	0.0027607	0.00332142	-0.00304221	0.00272852	0.00164401	0.00283896	-0.00559686	0.00242728	0.00632901	0.00432552		7	0.00301463	0.00427944	0.00604899	0.00645324	-0.000433211	0.00370644	0.00345108	0.00631172	0.00555102	0.00361541	0.00629629	0.00389999		7	0.00181722	0.00460687	0.0193403	0.00611498	0.00540505	0.0193403	-0.00314374	0.00305745	0.0193403	-0.00948195	0.00627777	0.0193403	-0.000260417	0.00473869	0.0193403	-0.00146837	0.00496478	0.0193403
8	-0.00565445	0.00502649	0.00238874	0.00385403	-0.00127407	0.00346345	0.00303247	0.00304514	-0.00656347	0.00301331	0.00760836	0.00574901		8	0.00382832	0.00407693	0.00371366	0.00777886	-0.00289862	0.00429293	0.00396542	0.00675746	0.00587146	0.00466862	0.00660768	0.00501324		8	0.00415039	0.00495722	0.0218715	0.00315431	0.00560964	0.0218715	-0.00300137	0.00420308	0.0218715	-0.00755549	0.00631408	0.0218715	-0.00280951	0.00515383	0.0218715	-0.00526937	0.00570564	0.0218715
9	-0.00662715	0.00463597	0.00296433	0.00387252	-0.00194296	0.00435358	0.00398651	0.00331532	-0.00771627	0.0036807	0.00935703	0.00826281		9	0.00330993	0.0031108	0.00260494	0.00839846	-0.00468825	0.0042331	0.00300327	0.00732294	0.00461645	0.00499043	0.00551911	0.00604594		9	0.00274084	0.00594851	0.0180261	0.00142269	0.00526874	0.0180261	0.000995546	0.00576373	0.0180261	-0.00506129	0.00689412	0.0180261	-0.00458251	0.00545209	0.0180261	-0.00946464	0.00650703	0.0180261
10	-0.00711796	0.00470342	0.0029047	0.00372313	-0.00203301	0.00501665	0.00420311	0.00355314	-0.00915584	0.00373375	0.00912299	0.00765906		10	0.00355087	0.00343195	0.000725809	0.00908759	-0.00738608	0.00437005	0.0045625	0.00925488	0.00418364	0.00536409	0.00602101	0.00614967		10	0.00155154	0.0073971	0.012396	0.00375518	0.00491836	0.012396	0.000915501	0.00678993	0.012396	-0.00456142	0.00640868	0.012396	-0.00447502	0.00576696	0.012396	-0.0123727	0.00662916	0.012396
11	-0.00744124	0.00495429	0.0024431	0.00384775	-0.00253031	0.00557003	0.00304302	0.00369376	-0.00985149	0.00364593	0.00932824	0.00645365		11	0.00423962	0.00473796	0.00180126	0.00928175	-0.00795923	0.00506646	0.00659388	0.0111953	0.00514214	0.00575267	0.00901698	0.0066735		11	0.00303654	0.00777655	0.00882647	0.00956335	0.00586017	0.00882647	0.000206192	0.00757548	0.00882647	-0.00516337	0.00638481	0.00882647	-0.00475031	0.00640393	0.00882647	-0.017012	0.0066716	0.00882647
12	-0.00804401	0.00518355	0.00220661	0.00419646	-0.00469677	0.00607485	0.00307668	0.00357335	-0.00935784	0.00353893	0.011145	0.00721734		12	0.00277774	0.00644383	0.00296149	0.00920434	-0.0067679	0.00545861	0.00684051	0.0113335	0.00575261	0.00630377	0.0105985	0.00755871		12	0.00275788	0.00783175	0.0137751	0.0115717	0.00633604	0.0137751	0.00116023	0.0090421	0.0137751	-0.00694854	0.00724047	0.0137751	-0.00558292	0.00707981	0.0137751	-0.020204	0.00746202	0.0137751
13	-0.00976468	0.00498298	0.00173446	0.00476765	-0.00496651	0.00649737	0.00305113	0.00354115	-0.00913475	0.00412725	0.0130689	0.00802518		13	0.00166389	0.00800314	0.00425936	0.00931647	-0.00727129	0.00547093	0.0072867	0.0115403	0.00680602	0.00741669	0.0116901	0.00818994		13	0.00217905	0.00746555	0.0181234	0.0119156	0.00634157	0.0181234	-0.00125123	0.00944734	0.0181234	-0.0080298	0.00814333	0.0181234	-0.00645164	0.00734488	0.0181234	-0.0215275	0.0084868	0.0181234
14	-0.0109929	0.00510175	0.00183749	0.00531565	-0.00438038	0.00726598	0.00345351	0.00347631	-0.00955823	0.00423539	0.0157238	0.00915827		14	0.00160385	0.00791885	0.00329681	0.00950191	-0.00796938	0.00548249	0.00809309	0.012476	0.00805333	0.00872602	0.0129506	0.00814382		14	0.00299152	0.00792262	0.0065225	0.0124134	0.00738637	0.0065225	-0.00533739	0.0100967	0.0065225	-0.00793299	0.00864691	0.0065225	-0.00626181	0.00759324	0.0065225	-0.023568	0.00817521	0.0065225
15	-0.0112679	0.00561713	0.00303531	0.00560796	-0.00555549	0.00766683	0.00519893	0.00382194	-0.00993749	0.00453511	0.0170173	0.0106603		15	-0.000630345	0.00911895	0.000912121	0.0100817	-0.00992856	0.00589958	0.00872261	0.0132287	0.00737552	0.00976899	0.0131303	0.00818815		15	0.00561877	0.00898529	-0.0217416	0.0113116	0.00852354	-0.0217416	-0.00862973	0.00943731	-0.0217416	-0.00593257	0.00949161	-0.0217416	-0.00665338	0.00831414	-0.0217416	-0.0260029	0.00739369	-0.0217416
16	-0.0102685	0.00616389	0.00292295	0.00551966	-0.00884756	0.00821862	0.00498476	0.00395949	-0.0119129	0.00453178	0.0160937	0.011003		16	-0.00144566	0.0107007	0.000381287	0.010886	-0.0105224	0.0064889	0.00916556	0.0138474	0.00790163	0.0102578	0.0110417	0.0074821		16	0.00838434	0.0106462	-0.0337807	0.00727927	0.00949679	-0.0337807	-0.0093224	0.00864058	-0.0337807	-0.00696003	0.00961315	-0.0337807	-0.00773695	0.0094596	-0.0337807	-0.0285005	0.00770285	-0.0337807
17	-0.00973224	0.00653023	0.00184236	0.00502194	-0.0108996	0.00789689	0.00437469	0.00428564	-0.0141382	0.00447325	0.0160292	0.0111691		17	0.000275826	0.011416	0.00138968	0.0116311	-0.0125424	0.00703878	0.00894814	0.014369	0.00645962	0.0113059	0.00892869	0.00716869		17	0.00986772	0.0114095	-0.0336995	0.00577791	0.0109446	-0.0336995	-0.0110555	0.00862859	-0.0336995	-0.00757605	0.0103375	-0.0336995	-0.00828482	0.00888569	-0.0336995	-0.0299764	0.00794161	-0.0336995
18	-0.0108603	0.00664234	0.00209101	0.00549709	-0.0112424	0.00735168	0.00505128	0.00434797	-0.0150172	0.00535698	0.0169561	0.0112586		18	-0.000587757	0.0115309	0.000921988	0.0122323	-0.0132855	0.00757523	0.0104165	0.0148075	0.00681535	0.0114352	0.0049338	0.00863563		18	0.00932418	0.0118437	-0.0276314	0.00759593	0.0112105	-0.0276314	-0.0112572	0.00943907	-0.0276314	-0.0068324	0.0112488	-0.0276314	-0.00812121	0.00881469	-0.0276314	-0.0322339	0.00863084	-0.0276314
19	-0.0122094	0.00701361	0.00322474	0.00603213	-0.0108863	0.00748049	0.00692204	0.00455341	-0.0167638	0.00617872	0.0176996	0.0125756		19	0.000757708	0.0116004	0.000533128	0.0131363	-0.0139869	0.00800316	0.0105528	0.0152897	0.00580331	0.0115046	0.00107019	0.00994592		19	0.00956066	0.012889	-0.0297568	0.00714	0.012289	-0.0297568	-0.0113104	0.00982166	-0.0297568	-0.00660052	0.0119387	-0.0297568	-0.00696774	0.00873208	-0.0297568	-0.0317974	0.0090896	-0.0297568
20	-0.012495	0.00680482	0.000700922	0.00576554	-0.0110351	0.0076719	0.0072579	0.00500182	-0.0175722	0.00635935	0.0181665	0.0142233		20	-0.000105062	0.0127461	-0.000203895	0.0141845	-0.0136676	0.00854809	0.00873397	0.015841	0.00720476	0.0120425	0.0007703	0.00977362		20	0.0103853	0.0139955	-0.0368959	0.00705023	0.0129711	-0.0368959	-0.00971221	0.0100878	-0.0368959	-0.00527547	0.0121044	-0.0368959	-0.00617041	0.00910572	-0.0368959	-0.0327617	0.00903548	-0.0368959
21	-0.0132701	0.0065967	1.58162e-05	0.00595045	-0.00982351	0.00782205	0.00652615	0.00514381	-0.0179839	0.00620874	0.0180561	0.0144907		21	0.000700512	0.0136259	0.00129977	0.014637	-0.0131432	0.00969797	0.00931158	0.0164973	0.00676059	0.0126767	0.000764352	0.0099294		21	0.0115146	0.0146562	-0.0476856	0.00793882	0.0123049	-0.0476856	-0.00793435	0.0111338	-0.0476856	-0.00654333	0.0123791	-0.0476856	-0.00556954	0.00989112	-0.0476856	-0.0352653	0.00969279	-0.0476856
22	-0.0128479	0.00697072	0.00220864	0.00556062	-0.0114249	0.00933044	0.00493852	0.0054542	-0.0192621	0.00604352	0.0174878	0.01458		22	0.000941454	0.0140638	0.000316931	0.0151025	-0.0131614	0.0102901	0.0114922	0.0174497	0.0087575	0.0138708	-0.00142793	0.0112288		22	0.0141787	0.0147171	-0.0458197	0.0124951	0.0121079	-0.0458197	-0.00786647	0.0109509	-0.0458197	-0.00849872	0.0132291	-0.0458197	-0.00372353	0.0108378	-0.0458197	-0.0370133	0.0098498	-0.0458197
23	-0.0119749	0.00722049	0.00203219	0.00483061	-0.0133963	0.0108013	0.00345595	0.00589201	-0.0202323	0.00660707	0.0163415	0.0147586		23	0.00115928	0.0143904	-0.000456467	0.0153825	-0.0157692	0.0109242	0.0136421	0.0182676	0.010146	0.0151961	-0.00509278	0.0125005		23	0.0153972	0.0147647	-0.0482535	0.0152624	0.0126912	-0.0482535	-0.00982917	0.0106333	-0.0482535	-0.0087544	0.0140521	-0.0482535	-0.00223353	0.0121179	-0.0482535	-0.0388516	0.0103143	-0.0482535
24	-0.0116849	0.00764034	-0.000810448	0.00409813	-0.0139585	0.0111811	0.00328315	0.00607787	-0.0216658	0.00672908	0.0157234	0.0147254		24	-0.000609258	0.0143317	-0.00366511	0.0163991	-0.019045	0.0123749	0.0144306	0.0194932	0.0105297	0.0155244	-0.00634738	0.0123376		24	0.01502	0.0150126	-0.0493405	0.0159101	0.0141005	-0.0493405	-0.0109855	0.0111189	-0.0493405	-0.0103016	0.0144681	-0.0493405	-0.000412806	0.0132552	-0.0493405	-0.0399976	0.0108149	-0.0493405
25	-0.01234	0.00798372	-0.00128625	0.00401458	-0.014369	0.0111074	0.0044112	0.00707722	-0.0209616	0.00649028	0.0160933	0.0143128		25	-0.000570319	0.0144771	-0.00604507	0.0166052	-0.0200291	0.0136171	0.0131245	0.0203175	0.0113937	0.0160612	-0.00511333	0.0118163		25	0.0158751	0.0153731	-0.0514823	0.0137456	0.0155847	-0.0514823	-0.0109168	0.0117761	-0.0514823	-0.0104386	0.0151258	-0.0514823	0.000165213	0.0134628	-0.0514823	-0.0425152	0.0105172	-0.0514823
26	-0.0129432	0.00802465	-0.0014412	0.00389038	-0.0168307	0.0114973	0.00617325	0.00733941	-0.0187319	0.00644125	0.0155352	0.014578		26	-0.000758935	0.0140623	-0.00352017	0.0166359	-0.0193436	0.01396	0.0140996	0.0207515	0.0121984	0.0156378	-0.00671678	0.012749		26	0.0153757	0.0157119	-0.0540945	0.0102774	0.015869	-0.0540945	-0.0112909	0.0125512	-0.0540945	-0.0109943	0.0159674	-0.0540945	0.00100757	0.0141914	-0.0540945	-0.0434384	0.00986125	-0.0540945
27	-0.0145251	0.00871618	-0.00274408	0.00441605	-0.0189623	0.0139308	0.00593798	0.0072774	-0.0197253	0.00644531	0.0152216	0.0144476		27	-0.00150286	0.0141735	-0.00156883	0.0171799	-0.0198969	0.0138592	0.0140217	0.0207633	0.0112558	0.0155279	-0.00885931	0.0148184		27	0.0168855	0.0159767	-0.0530074	0.0067698	0.0160961	-0.0530074	-0.0118546	0.0128574	-0.0530074	-0.0108381	0.0169585	-0.0530074	0.00133423	0.0148608	-0.0530074	-0.0449841	0.0101473	-0.0530074
28	-0.0164632	0.00963724	-0.00446637	0.00517392	-0.0208229	0.0162242	0.00574328	0.00727729	-0.0214314	0.00759968	0.0133241	0.0144254		28	-0.00233277	0.0139832	-0.00138833	0.0184684	-0.0221132	0.0136072	0.01225	0.0208728	0.0127399	0.0154767	-0.0102314	0.0150949		28	0.0199115	0.0166147	-0.0499246	0.00755117	0.0169201	-0.0499246	-0.0106867	0.0133989	-0.0499246	-0.0107813	0.0173395	-0.0499246	0.000477007	0.014645	-0.0499246	-0.0468137	0.0104318	-0.0499246
29	-0.0175755	0.00952866	-0.00689933	0.00481313	-0.0214196	0.0157862	0.00639229	0.00743088	-0.0228912	0.00888245	0.0128247	0.0150901		29	-0.00252058	0.0141286	-0.00121527	0.0194961	-0.0254361	0.0140538	0.0121656	0.0224299	0.0131813	0.0160851	-0.0112713	0.0152286		29	0.0174992	0.0171697	-0.0514011	0.00675844	0.0182318	-0.0514011	-0.00896897	0.0137349	-0.0514011	-0.0113543	0.017619	-0.0514011	-0.00278748	0.0141761	-0.0514011	-0.0479771	0.0111941	-0.0514011
30	-0.0194608	0.0100432	-0.00786473	0.00473419	-0.0242529	0.0151685	0.00574774	0.00732573	-0.0236806	0.00944129	0.0141536	0.016291		30	-0.00175435	0.014377	0.000250939	0.0197406	-0.0261675	0.0151002	0.0160775	0.0234186	0.0139447	0.0166684	-0.011698	0.015459		30	0.016243	0.0174156	-0.0680319	0.00355182	0.0194226	-0.0680319	-0.00873776	0.0145351	-0.0680319	-0.013049	0.0185591	-0.0680319	-0.00355141	0.014054	-0.0680319	-0.051155	0.013161	-0.0680319
31	-0.0197452	0.0102995	-0.00709647	0.00475439	-0.0236067	0.0155898	0.00396622	0.00794768	-0.0243129	0.0100326	0.0155676	0.0178245		31	-0.00260698	0.014662	0.00138196	0.0196954	-0.0266043	0.0160325	0.0188763	0.0232669	0.0167338	0.0169357	-0.011939	0.0168331		31	0.0184687	0.0178683	-0.0802494	5.82879e-05	0.0203149	-0.0802494	-0.00793976	0.0157734	-0.0802494	-0.0131054	0.0197107	-0.0802494	-0.0044488	0.0144166	-0.0802494	-0.0545434	0.0141992	-0.0802494
32	-0.0203982	0.0102369	-0.00772275	0.00471759	-0.0234214	0.0184526	0.00370824	0.00849767	-0.0231143	0.010131	0.0143308	0.0180089		32	-0.00626209	0.0153498	0.0035906	0.0201786	-0.028701	0.0162943	0.0169958	0.0225986	0.0180662	0.0174763	-0.0129199	0.018478		32	0.0197273	0.0184213	-0.0709199	0.00110683	0.0203939	-0.0709199	-0.00687756	0.0160525	-0.0709199	-0.0132811	0.0201204	-0.0709199	-0.00612688	0.0145049	-0.0709199	-0.0565158	0.0148694	-0.0709199
33	-0.0205118	0.00984965	-0.00866381	0.00448941	-0.0249749	0.020393	0.00500706	0.00808245	-0.0225931	0.0105451	0.0129468	0.0177875		33	-0.00468988	0.0155544	0.00493729	0.0211784	-0.0294701	0.0171041	0.0154317	0.0226654	0.0194661	0.0183652	-0.0134551	0.0186549		33	0.0239527	0.0185101	-0.0653223	0.00212374	0.0215759	-0.0653223	-0.00642271	0.0158715	-0.0653223	-0.011542	0.0208532	-0.0653223	-0.00582739	0.0149512	-0.0653223	-0.0581178	0.0155987	-0.0653223
34	-0.0203487	0.00964204	-0.0092394	0.00458724	-0.026653	0.0207154	0.00561469	0.00756899	-0.0230425	0.0101988	0.012832	0.017765		34	-0.00292215	0.015766	0.00484995	0.0223336	-0.0304748	0.0190208	0.014012	0.0233266	0.0210026	0.0197625	-0.0130655	0.0187956		34	0.0268315	0.0189431	-0.0703358	0.00562471	0.0223659	-0.0703358	-0.004387	0.0161262	-0.0703358	-0.0107916	0.0210796	-0.0703358	-0.00455926	0.0148803	-0.0703358	-0.0597343	0.0163456	-0.0703358
35	-0.0213563	0.00945995	-0.011044	0.00493415	-0.0269045	0.0210947	0.00473002	0.00753894	-0.022314	0.0102741	0.0118082	0.0173405		35	-0.00251976	0.0159746	0.00522353	0.0229834	-0.0321728	0.0202215	0.0137167	0.0238343	0.0201828	0.0204822	-0.0130254	0.0205351		35	0.0260993	0.0199825	-0.0765176	0.00282656	0.0228598	-0.0765176	-0.00526532	0.0176873	-0.0765176	-0.0113034	0.0211896	-0.0765176	-0.00432887	0.0150663	-0.0765176	-0.0621443	0.0169739	-0.0765176
36	-0.0205735	0.00907523	-0.0115267	0.00551592	-0.0262583	0.021225	0.00474827	0.00783156	-0.0235386	0.0101299	0.0121064	0.0176135		36	-0.00547679	0.0156877	0.00613782	0.0231959	-0.0335117	0.020862	0.0140639	0.024541	0.0200133	0.0209001	-0.014156	0.0219418		36	0.0255967	0.020257	-0.0814338	0.00120851	0.0230162	-0.0814338	-0.00686931	0.0186633	-0.0814338	-0.0105584	0.0213896	-0.0814338	-0.00296758	0.0164262	-0.0814338	-0.0638788	0.017938	-0.0814338
37	-0.0208578	0.00952283	-0.0120906	0.00646039	-0.0345019	0.0275772	0.00524395	0.00893767	-0.0250216	0.0100575	0.013767	0.0180754		37	-0.0085052	0.0157517	0.00522286	0.0232791	-0.035142	0.0210261	0.0144858	0.0240765	0.0196202	0.0210268	-0.0147053	0.0217064		37	0.0260798	0.0204	-0.0772639	-0.00224229	0.0242262	-0.0772639	-0.00772397	0.0184496	-0.0772639	-0.0108962	0.0218421	-0.0772639	-0.00213361	0.0167761	-0.0772639	-0.0648777	0.0188393	-0.0772639
38	-0.0177231	0.00980441	-0.0112505	0.00712814	-0.0425114	0.0343834	0.00460103	0.00988077	-0.0281185	0.00975627	0.0140489	0.0180136		38	-0.0103512	0.0165849	0.00454573	0.023749	-0.0358814	0.0207753	0.0127335	0.0236609	0.0204684	0.021027	-0.0153704	0.021893		38	0.0277924	0.0207379	-0.0753332	5.2869e-06	0.0250046	-0.0753332	-0.00828158	0.0192065	-0.0753332	-0.00996546	0.0221876	-0.0753332	-0.00280344	0.0169563	-0.0753332	-0.0646311	0.0187813	-0.0753332
39	-0.0149665	0.00974343	-0.0124812	0.00741583	-0.0409145	0.0346426	0.00336386	0.0100052	-0.0308496	0.00995844	0.013561	0.0177502		39	-0.00934891	0.0167947	0.00495352	0.0246519	-0.0369868	0.0213993	0.0125225	0.0239391	0.0200177	0.0218081	-0.0166313	0.0226602		39	0.0302988	0.0217276	-0.0756577	-0.000141814	0.0255893	-0.0756577	-0.00548302	0.0215215	-0.0756577	-0.0100747	0.0227353	-0.0756577	-0.00433536	0.0169719	-0.0756577	-0.0642054	0.0200051	-0.0756577
40	-0.0152739	0.0093215	-0.0124767	0.00799177	-0.0440224	0.0338327	0.000474577	0.00986797	-0.0322089	0.00999387	0.0127095	0.0178312		40	-0.00811377	0.0173108	0.00538457	0.0258808	-0.0365795	0.0227624	0.0106713	0.0237036	0.0181956	0.0224533	-0.0166298	0.0227501		40	0.033373	0.0218607	-0.0808659	-0.001659	0.0263076	-0.0808659	-0.00179519	0.0242063	-0.0808659	-0.0113588	0.0234316	-0.0808659	-0.00458752	0.0173681	-0.0808659	-0.0633001	0.0209841	-0.0808659
41	-0.0169301	0.00957178	-0.0125972	0.0079937	-0.0454023	0.0338449	-0.00151178	0.0097951	-0.0338026	0.0106945	0.0131667	0.0183582		41	-0.00804806	0.016826	0.00331668	0.0265145	-0.0342654	0.0241966	0.0108773	0.0253016	0.0169958	0.0229847	-0.0159193	0.0221246		41	0.0345802	0.0221602	-0.0893192	-0.00415184	0.0270626	-0.0893192	-0.000851831	0.0249917	-0.0893192	-0.0146829	0.0237904	-0.0893192	-0.00517298	0.0174274	-0.0893192	-0.0669513	0.0213158	-0.0893192
42	-0.0170737	0.00962137	-0.0130174	0.0076879	-0.0450198	0.033855	-0.00212549	0.0100691	-0.0371292	0.0115765	0.0139755	0.0190822		42	-0.00985716	0.0167688	0.00374421	0.0264737	-0.0349724	0.0257165	0.0115588	0.0270204	0.0177681	0.0233177	-0.0147421	0.0225923		42	0.0369742	0.0220776	-0.086496	-0.0035906	0.0272734	-0.086496	-0.00237875	0.0245736	-0.086496	-0.0143023	0.0240488	-0.086496	-0.0046673	0.0177555	-0.086496	-0.0717463	0.0220693	-0.086496
43	-0.0153717	0.0100835	-0.0130377	0.00788628	-0.0431117	0.0341873	-0.00162941	0.0102999	-0.0386588	0.0121018	0.011184	0.0203659		43	-0.00995004	0.0173955	0.00574801	0.0273836	-0.0355529	0.0261686	0.0124755	0.0282512	0.0197683	0.0237844	-0.0143035	0.0226903		43	0.040304	0.0219641	-0.0819043	-0.0027212	0.0289381	-0.0819043	-0.00187442	0.0248682	-0.0819043	-0.0151111	0.0240149	-0.0819043	-0.00383414	0.0184	-0.0819043	-0.0725359	0.022428	-0.0819043
44	-0.0143313	0.0108078	-0.015121	0.00821945	-0.0441919	0.034521	-0.0020322	0.0101454	-0.0392287	0.0119472	0.00492879	0.0219382		44	-0.00858754	0.0180105	0.00601897	0.0276108	-0.0378864	0.0262006	0.0108838	0.0283449	0.0214991	0.0232101	-0.0125374	0.0231212		44	0.0397438	0.0233363	-0.0848411	-0.00180367	0.0298606	-0.0848411	-0.000128464	0.0256648	-0.0848411	-0.0147003	0.0240264	-0.0848411	-0.00348962	0.0185471	-0.0848411	-0.072775	0.0232123	-0.0848411
45	-0.0158292	0.0114801	-0.0179089	0.00795355	-0.0428817	0.0348585	-0.00161481	0.0106304	-0.0384446	0.0117794	0.00238956	0.0220145		45	-0.00828373	0.0183176	0.0077076	0.0274974	-0.0386089	0.0262969	0.011132	0.028073	0.0219416	0.0233923	-0.0114502	0.0228707		45	0.0399702	0.0242374	-0.0891732	0.000153204	0.0296528	-0.0891732	-0.00142904	0.0273784	-0.0891732	-0.0150096	0.0240449	-0.0891732	-0.00299395	0.0183013	-0.0891732	-0.0747404	0.025512	-0.0891732
46	-0.0161091	0.0121399	-0.0178237	0.00785306	-0.042917	0.0353721	-0.00156573	0.0109666	-0.0376504	0.0123299	0.00221717	0.0219473		46	-0.00667582	0.0180211	0.0108416	0.0279172	-0.0386223	0.0261285	0.0133987	0.0297221	0.0229082	0.023395	-0.0124018	0.0225112		46	0.0406654	0.0244384	-0.089952	-6.25875e-05	0.0316788	-0.089952	-0.00406428	0.0271421	-0.089952	-0.0144336	0.0243406	-0.089952	-0.0035529	0.0186758	-0.089952	-0.0793321	0.0281666	-0.089952
47	-0.0161505	0.012088	-0.0173122	0.00787299	-0.0440374	0.0358523	-0.000126153	0.0109901	-0.0378419	0.0127859	0.0038413	0.0218844		47	-0.00714513	0.0179355	0.0122524	0.0278385	-0.0402464	0.0261351	0.0153814	0.0302336	0.0249899	0.0233645	-0.0146909	0.0223285		47	0.0426948	0.0243358	-0.0871613	-0.00140467	0.033298	-0.0871613	-0.0044787	0.027456	-0.0871613	-0.0152727	0.0248351	-0.0871613	-0.00589296	0.0190959	-0.0871613	-0.08184	0.0295559	-0.0871613
48	-0.0163355	0.0125058	-0.0175957	0.00792758	-0.0441027	0.0358946	0.00258263	0.0116854	-0.0383817	0.013072	0.00745828	0.0229092		48	-0.00744935	0.0180035	0.0138558	0.0281899	-0.0411412	0.0265468	0.0152435	0.0309008	0.0248431	0.0234056	-0.0171678	0.0221324		48	0.0438942	0.0241875	-0.0883132	-0.00213723	0.0339387	-0.0883132	-0.00585986	0.0281426	-0.0883132	-0.0147009	0.025297	-0.0883132	-0.00771383	0.0183627	-0.0883132	-0.0818621	0.0298912	-0.0883132
49	-0.016434	0.0124856	-0.0181709	0.00758007	-0.0434123	0.0361851	0.00352774	0.0126731	-0.03912	0.012959	0.00871735	0.02391		49	-0.00865853	0.0185839	0.0126178	0.028355	-0.041129	0.0268306	0.0175069	0.0320563	0.0240075	0.0229702	-0.017836	0.0218449		49	0.0440812	0.0255688	-0.0985513	-0.00270537	0.0350675	-0.0985513	-0.00551818	0.0290498	-0.0985513	-0.0174728	0.0249895	-0.0985513	-0.00762635	0.0182516	-0.0985513	-0.0816734	0.030417	-0.0985513
50	-0.0175491	0.0123852	-0.0205288	0.00758108	-0.0439806	0.0364872	0.00453492	0.0129962	-0.0410394	0.0134675	0.00874088	0.0234348		50	-0.0088581	0.0194334	0.0114095	0.0283027	-0.0396834	0.027284	0.0185258	0.0328711	0.0226129	0.0230723	-0.0175825	0.0217194		50	0.0454628	0.027208	-0.101001	-0.0036198	0.0369903	-0.101001	-0.0027107	0.0294529	-0.101001	-0.0206846	0.0251037	-0.101001	-0.00827022	0.0183921	-0.101001	-0.0796317	0.0300298	-0.101001
51	-0.0199334	0.012817	-0.0217291	0.00768328	-0.0441676	0.0360263	0.00545651	0.0127284	-0.0417549	0.0138376	0.00828698	0.0223375		51	-0.00914001	0.0198675	0.0119142	0.0284466	-0.038918	0.0278873	0.0194198	0.0334329	0.0230392	0.0226308	-0.0185292	0.0225402		51	0.0452944	0.0275331	-0.100628	-0.00378854	0.0390851	-0.100628	-0.00204858	0.029441	-0.100628	-0.0226209	0.0262922	-0.100628	-0.00853712	0.0189609	-0.100628	-0.079708	0.0301758	-0.100628
52	-0.0216922	0.0132524	-0.0211361	0.00776371	-0.0442033	0.0357688	0.0058812	0.0125149	-0.041727	0.0140838	0.00842003	0.0227209		52	-0.00936919	0.0198116	0.0135916	0.0284772	-0.0410499	0.0285737	0.018998	0.0342959	0.0240695	0.0226343	-0.0197176	0.0231501		52	0.0440427	0.0277778	-0.0966367	0.000251785	0.0401464	-0.0966367	-0.00292595	0.0289457	-0.0966367	-0.0228367	0.0274075	-0.0966367	-0.00830104	0.0193164	-0.0966367	-0.0840444	0.0317445	-0.0966367
53	-0.0227752	0.0132018	-0.0212715	0.00806235	-0.043347	0.0358725	0.0063708	0.012365	-0.0409948	0.0144384	0.00891368	0.0238764		53	-0.00936838	0.0204918	0.0137255	0.0286436	-0.0441149	0.0300189	0.0204988	0.0345269	0.0234019	0.0233005	-0.0188229	0.0226169		53	0.0436808	0.0281573	-0.0991678	0.00378521	0.041354	-0.0991678	-0.00145379	0.0298814	-0.0991678	-0.0249907	0.0283894	-0.0991678	-0.00890718	0.0200264	-0.0991678	-0.0902884	0.0330518	-0.0991678
54	-0.0232344	0.0132632	-0.0222848	0.00825476	-0.0415866	0.0364013	0.00623045	0.0119882	-0.0406508	0.0146086	0.010324	0.0233596		54	-0.00901832	0.0210156	0.0151292	0.0289091	-0.0447529	0.0309721	0.0184431	0.0348491	0.0228105	0.023054	-0.0166543	0.0225842		54	0.0436987	0.030686	-0.102169	0.00361376	0.0417577	-0.102169	-1.11073e-05	0.0302862	-0.102169	-0.0250328	0.0287697	-0.102169	-0.0113887	0.0202379	-0.102169	-0.0926805	0.0332829	-0.102169
55	-0.0230851	0.0128524	-0.022804	0.00924021	-0.039803	0.0364221	0.00553196	0.0116311	-0.0408252	0.0142549	0.0084249	0.0227925		55	-0.00823952	0.0211202	0.0178803	0.029169	-0.0469749	0.0309087	0.0166064	0.0351711	0.0219919	0.0234083	-0.0152137	0.0231697		55	0.0438346	0.0335974	-0.103321	0.00406698	0.0421691	-0.103321	-0.000614817	0.0304173	-0.103321	-0.0240384	0.0288756	-0.103321	-0.0108213	0.0210136	-0.103321	-0.0963674	0.0353194	-0.103321
56	-0.0228839	0.0129539	-0.021996	0.0102749	-0.0399186	0.0364982	0.00644543	0.011976	-0.0411055	0.0139704	0.00724169	0.0248213		56	-0.00660484	0.0209458	0.0203132	0.0294081	-0.0477785	0.032152	0.0187351	0.0351954	0.0241442	0.023595	-0.0160584	0.0235715		56	0.0458785	0.034063	-0.110477	0.00419272	0.0437003	-0.110477	-0.00223233	0.0298677	-0.110477	-0.0231481	0.0286349	-0.110477	-0.00985743	0.022183	-0.110477	-0.100033	0.0376867	-0.110477
57	-0.0242014	0.0132759	-0.0213587	0.0105979	-0.0420121	0.0365267	0.00626452	0.0120768	-0.0408216	0.0137717	0.00554048	0.0264955		57	-0.00744205	0.0220083	0.0214785	0.0294553	-0.0477546	0.0335925	0.0196665	0.0352667	0.0272472	0.024515	-0.0175693	0.0239697		57	0.0480697	0.0338296	-0.108497	0.00189146	0.0445557	-0.108497	-0.0049119	0.0302472	-0.108497	-0.021847	0.0284657	-0.108497	-0.00734363	0.0233442	-0.108497	-0.0964955	0.0359953	-0.108497
58	-0.0226442	0.0141163	-0.0195091	0.0112267	-0.0438163	0.0367298	0.00689203	0.0124619	-0.0406577	0.0137313	0.00535308	0.0263		58	-0.00955253	0.0231213	0.0219338	0.0294248	-0.04688	0.0340673	0.0192625	0.0358952	0.0276131	0.024844	-0.0196746	0.0241923		58	0.0500273	0.0337297	-0.107572	0.00251194	0.0447797	-0.107572	-0.00509362	0.0310832	-0.107572	-0.0202785	0.0286419	-0.107572	-0.00733957	0.0245175	-0.107572	-0.0937551	0.0348641	-0.107572
59	-0.0207613	0.0147407	-0.0170404	0.0111691	-0.0445566	0.0369552	0.00559888	0.0126564	-0.0405129	0.0137477	0.00362389	0.0266962		59	-0.0113065	0.0239152	0.0220219	0.0300005	-0.0449464	0.0347981	0.021727	0.0367179	0.026339	0.0252529	-0.0195673	0.0241885		59	0.0493702	0.0348364	-0.108465	0.0022541	0.0452029	-0.108465	-0.00374383	0.0313938	-0.108465	-0.0200622	0.0286463	-0.108465	-0.00907877	0.0249345	-0.108465	-0.0946405	0.0352411	-0.108465
60	-0.0195196	0.0146055	-0.0165447	0.0109905	-0.0453147	0.0375296	0.00510889	0.0128843	-0.0397248	0.013646	0.00403682	0.0276627		60	-0.0093193	0.0242594	0.022654	0.0302498	-0.0444207	0.0350175	0.0213247	0.0372598	0.0274476	0.0251099	-0.0209183	0.0253765		60	0.0486368	0.0352602	-0.11867	0.000635915	0.0464233	-0.11867	-0.00331806	0.031235	-0.11867	-0.020107	0.0284697	-0.11867	-0.00841679	0.0254752	-0.11867	-0.0911694	0.0349793	-0.11867
61	-0.0191854	0.0150413	-0.0181875	0.012335	-0.0462586	0.0377849	0.00432602	0.012878	-0.0413177	0.0138545	0.00598221	0.0281153		61	-0.00747328	0.0247303	0.0227527	0.0300084	-0.0458286	0.0351638	0.0191294	0.0379536	0.0289663	0.0251722	-0.0236657	0.0264118		61	0.0479902	0.0352888	-0.127951	0.000884567	0.0474789	-0.127951	-0.00331292	0.0313531	-0.127951	-0.0202972	0.0290601	-0.127951	-0.00691137	0.0254962	-0.127951	-0.088184	0.0354105	-0.127951
62	-0.0205662	0.0156114	-0.0202303	0.0140936	-0.0475895	0.0371149	0.00502046	0.0130714	-0.0426964	0.0146396	0.00696424	0.0279716		62	-0.00608482	0.024747	0.022996	0.0306696	-0.0477554	0.0355731	0.0198271	0.039067	0.0301385	0.025732	-0.0231055	0.0266336		62	0.0475887	0.0354433	-0.129363	0.00185348	0.0475793	-0.129363	-0.00313295	0.0323243	-0.129363	-0.0192615	0.0287663	-0.129363	-0.00585336	0.0254654	-0.129363	-0.0925118	0.0370718	-0.129363
63	-0.0219368	0.0157543	-0.0203199	0.014294	-0.0456355	0.036922	0.00622963	0.013454	-0.0423301	0.0154457	0.00820546	0.0280941		63	-0.00507359	0.0242207	0.025966	0.0309298	-0.0483764	0.0357099	0.0205832	0.0393049	0.029722	0.0263448	-0.0217297	0.0270456		63	0.0479809	0.0359032	-0.131375	0.00485039	0.0473691	-0.131375	-0.00240472	0.0333822	-0.131375	-0.0195024	0.0282156	-0.131375	-0.00608429	0.0254427	-0.131375	-0.0985745	0.039927	-0.131375
64	-0.0225906	0.0155102	-0.0206485	0.0142115	-0.0446835	0.0372845	0.00663202	0.013417	-0.0431434	0.0157074	0.00954322	0.0284942		64	-0.00481156	0.0238959	0.0271581	0.0308045	-0.0493187	0.0352188	0.0227135	0.0397015	0.0296254	0.0262807	-0.0209709	0.0273174		64	0.0465072	0.0364639	-0.135106	0.00387539	0.0481379	-0.135106	-0.00203492	0.0340273	-0.135106	-0.0185161	0.0281636	-0.135106	-0.00568502	0.0256129	-0.135106	-0.102094	0.0414277	-0.135106
65	-0.0225387	0.0140651	-0.0196803	0.0141317	-0.0431105	0.0380501	0.00672369	0.0133514	-0.0415582	0.0157128	0.00756416	0.0287802		65	-0.00715	0.0239408	0.0280182	0.0311871	-0.0493844	0.0347447	0.0256795	0.0400132	0.0306707	0.0262656	-0.0201912	0.0272361		65	0.0454713	0.0373837	-0.135593	0.0029945	0.0487082	-0.135593	-0.00347923	0.0343408	-0.135593	-0.0176644	0.0283963	-0.135593	-0.00585688	0.0259289	-0.135593	-0.100968	0.0417466	-0.135593
66	-0.0210322	0.0134268	-0.0187469	0.0140156	-0.0409883	0.0385614	0.00652696	0.0136733	-0.0408289	0.0157164	0.00686161	0.0294265		66	-0.00583618	0.0243276	0.0300325	0.0316338	-0.0485443	0.0351736	0.0270894	0.0401988	0.0324875	0.0264069	-0.0198568	0.0269878		66	0.0467072	0.0379925	-0.135772	0.00676792	0.0490985	-0.135772	-0.00444881	0.0348519	-0.135772	-0.0174291	0.0282614	-0.135772	-0.00606821	0.0258569	-0.135772	-0.0985643	0.0424258	-0.135772
67	-0.0220313	0.0134535	-0.0170059	0.0134889	-0.0386596	0.0381476	0.00479817	0.0138897	-0.0398181	0.0158324	0.00897331	0.0298832		67	-0.00647301	0.0244303	0.0306346	0.0322279	-0.0473485	0.0356692	0.0271771	0.0413057	0.0301592	0.0257104	-0.0207459	0.0267884		67	0.0469924	0.0384149	-0.132429	0.0104777	0.0495779	-0.132429	-0.0057099	0.0358038	-0.132429	-0.0181644	0.0280405	-0.132429	-0.00670004	0.0256933	-0.132429	-0.0984453	0.0449367	-0.132429
68	-0.0240817	0.0134922	-0.0165914	0.013103	-0.0384296	0.037582	0.00291038	0.0137828	-0.0381234	0.0159013	0.0088934	0.0309134		68	-0.00579764	0.0248927	0.0310029	0.0319687	-0.0461211	0.0361092	0.0287022	0.0420006	0.024884	0.0252754	-0.0214347	0.0267274		68	0.0473376	0.0385818	-0.138903	0.0113162	0.0501746	-0.138903	-0.00683322	0.0359515	-0.138903	-0.017396	0.0279036	-0.138903	-0.0056853	0.0260314	-0.138903	-0.0960185	0.0446754	-0.138903
69	-0.0232603	0.0130714	-0.017298	0.013243	-0.0422206	0.0369179	0.00233885	0.0137393	-0.0367377	0.0158317	0.00820383	0.031525		69	-0.00540945	0.0252111	0.030787	0.0318548	-0.045649	0.0365836	0.0318905	0.0420734	0.0236744	0.0259153	-0.0211927	0.0272135		69	0.0459463	0.0392852	-0.142018	0.013131	0.0510433	-0.142018	-0.00634471	0.0358387	-0.142018	-0.0183872	0.028358	-0.142018	-0.00451208	0.0262946	-0.142018	-0.0920872	0.0425216	-0.142018
70	-0.0199484	0.0130837	-0.0182743	0.0133081	-0.044469	0.0363291	0.00236116	0.0141999	-0.0374338	0.0160374	0.00831659	0.0309795		70	-0.00482981	0.0255753	0.0314229	0.03269	-0.0449111	0.0373868	0.0331414	0.0426314	0.0241953	0.0265153	-0.0216715	0.0282427		70	0.044357	0.0400344	-0.141807	0.0117715	0.0521899	-0.141807	-0.00514689	0.0360158	-0.141807	-0.0187077	0.0287417	-0.141807	-0.00387254	0.0266119	-0.141807	-0.0922895	0.0426795	-0.141807
71	-0.0185522	0.0141231	-0.0173495	0.013338	-0.0461831	0.0361645	0.00143917	0.0145144	-0.0381655	0.0160197	0.0108862	0.0305254		71	-0.00498881	0.025933	0.0314319	0.0325111	-0.0431982	0.0382947	0.0352117	0.0437886	0.0248569	0.0270933	-0.0212635	0.0288071		71	0.0430509	0.0404025	-0.14184	0.0125508	0.0528419	-0.14184	-0.00292338	0.0365164	-0.14184	-0.0187213	0.0287884	-0.14184	-0.00425978	0.026473	-0.14184	-0.0895545	0.0419878	-0.14184
72	-0.0187696	0.0144448	-0.0177559	0.0138188	-0.0491718	0.0359992	0.000622646	0.0146806	-0.0411627	0.0167891	0.0129578	0.0303532		72	-0.00435198	0.0259508	0.0301489	0.0322422	-0.0428716	0.0394952	0.0385152	0.044836	0.0251903	0.0278939	-0.020435	0.0289315		72	0.0430748	0.0404701	-0.139293	0.0133659	0.0529975	-0.139293	-0.00277546	0.0371868	-0.139293	-0.0175242	0.0284932	-0.139293	-0.00519584	0.0265096	-0.139293	-0.0885247	0.0427489	-0.139293
73	-0.0177065	0.0144263	-0.0190507	0.015128	-0.052229	0.0362831	9.28938e-05	0.014856	-0.0430323	0.0176185	0.0130365	0.0311793		73	-0.00426558	0.0262889	0.030739	0.0320821	-0.0426238	0.0398546	0.0389743	0.0456971	0.0254872	0.0284359	-0.0192722	0.0298173		73	0.0447606	0.0402142	-0.135058	0.0148563	0.0531567	-0.135058	-0.00311916	0.0373249	-0.135058	-0.0198352	0.0292414	-0.135058	-0.00345881	0.0270368	-0.135058	-0.0922256	0.0462013	-0.135058
74	-0.0160264	0.0151123	-0.020541	0.0157291	-0.0525625	0.0367366	6.16625e-05	0.0146757	-0.0426631	0.0175709	0.0145689	0.0318255		74	-0.00393053	0.027148	0.0300363	0.0316926	-0.0426575	0.0394591	0.0386855	0.0469594	0.0266039	0.0283254	-0.0195142	0.0301842		74	0.0453557	0.0400228	-0.13118	0.0140418	0.0534615	-0.13118	-0.00301965	0.0384638	-0.13118	-0.0173145	0.0298711	-0.13118	-0.000850621	0.0274491	-0.13118	-0.0938633	0.0480391	-0.13118
75	-0.01571	0.0156919	-0.0192049	0.0155054	-0.052919	0.0362579	-0.000157374	0.0143406	-0.0429637	0.0176166	0.0157424	0.0318321		75	-0.00574856	0.0271682	0.031082	0.0312909	-0.0429742	0.0391522	0.0400922	0.0470169	0.0285363	0.0276461	-0.0208387	0.0306446		75	0.0433539	0.0399197	-0.134441	0.0129145	0.0539836	-0.134441	-0.00360821	0.038713	-0.134441	-0.0158434	0.030331	-0.134441	0.00124877	0.0274872	-0.134441	-0.0943306	0.0485957	-0.134441
76	-0.0161935	0.015956	-0.0175462	0.0155384	-0.0543184	0.0369516	0.00107695	0.0142425	-0.0449399	0.0176957	0.0155287	0.0317097		76	-0.00286536	0.0277735	0.0317186	0.0319851	-0.0430396	0.0395827	0.0408516	0.0470743	0.0298899	0.027304	-0.0224125	0.0313987		76	0.0434817	0.0400915	-0.134474	0.0154815	0.054976	-0.134474	-0.00184901	0.0393072	-0.134474	-0.0156532	0.0301564	-0.134474	0.00207571	0.0280973	-0.134474	-0.0940115	0.0489499	-0.134474
77	-0.0164259	0.0156226	-0.0173718	0.0157471	-0.0525775	0.0372599	0.00196568	0.0144082	-0.0454709	0.0176303	0.016071	0.0307917		77	-0.00353586	0.0287503	0.0318683	0.0319048	-0.0432805	0.039795	0.0432091	0.0472427	0.0296254	0.0273746	-0.0229994	0.0319377		77	0.0438082	0.0402644	-0.133078	0.0165391	0.0554789	-0.133078	-0.00198976	0.0392027	-0.133078	-0.0159751	0.0300874	-0.133078	0.00274743	0.0286781	-0.133078	-0.0943127	0.0510014	-0.133078
78	-0.016473	0.0152657	-0.0155262	0.0156622	-0.0492992	0.0380349	0.00164077	0.0144574	-0.0441056	0.017665	0.0174108	0.0302452		78	-0.00437754	0.0295815	0.0327359	0.0322975	-0.0415517	0.0399394	0.0450798	0.0473666	0.0306521	0.0272773	-0.0237615	0.0317297		78	0.0426367	0.0404766	-0.130693	0.0160848	0.0559429	-0.130693	-0.00302533	0.0395631	-0.130693	-0.014898	0.0299089	-0.130693	0.00411291	0.028984	-0.130693	-0.089674	0.0502297	-0.130693
79	-0.0170494	0.0152662	-0.0142513	0.0155318	-0.0488035	0.0379083	0.00150448	0.0146184	-0.0429236	0.0178573	0.0180752	0.0303893		79	-0.00413416	0.0301459	0.0322114	0.0318852	-0.0400136	0.0403175	0.0456672	0.0481669	0.032754	0.0272918	-0.0238839	0.0319741		79	0.0412467	0.0404623	-0.129006	0.0179834	0.0570378	-0.129006	-0.00378209	0.0395108	-0.129006	-0.0137648	0.0300316	-0.129006	0.0065752	0.0295495	-0.129006	-0.0825393	0.0480612	-0.129006
80	-0.0156025	0.0154438	-0.0145965	0.0153663	-0.0482961	0.0375703	0.0016789	0.0148013	-0.0419764	0.0182547	0.0176886	0.0306653		80	-0.00479858	0.0310071	0.0345646	0.0321511	-0.0405291	0.0406238	0.0446937	0.0491781	0.0322133	0.0271174	-0.0239929	0.0323568		80	0.0418117	0.040108	-0.125063	0.0186331	0.0572926	-0.125063	-0.00376181	0.0392359	-0.125063	-0.013222	0.0300729	-0.125063	0.00904777	0.0301354	-0.125063	-0.0783083	0.0466271	-0.125063
81	-0.0158199	0.0154382	-0.0141223	0.0154014	-0.0498569	0.0365721	0.00174137	0.0148659	-0.0415318	0.0181907	0.0144042	0.0309609		81	-0.00516243	0.0310478	0.0347651	0.0320912	-0.0407652	0.04165	0.0449793	0.0483324	0.0335628	0.0278939	-0.0253351	0.0328293		81	0.0402367	0.0406256	-0.119628	0.0189359	0.0578205	-0.119628	-0.00539946	0.0393759	-0.119628	-0.0111323	0.0307852	-0.119628	0.00748583	0.0299464	-0.119628	-0.0767972	0.0474508	-0.119628
82	-0.0154273	0.0154417	-0.014111	0.0156192	-0.0508142	0.0358286	0.00248123	0.0152397	-0.0423561	0.0181615	0.0137905	0.0306115		82	-0.00476897	0.0302353	0.0354566	0.0324909	-0.0394226	0.0420577	0.0424952	0.0480027	0.0315907	0.0290536	-0.0267924	0.032839		82	0.0412742	0.0411778	-0.112992	0.0202924	0.0580815	-0.112992	-0.00458861	0.0405826	-0.112992	-0.00858482	0.0315351	-0.112992	0.00703869	0.0300908	-0.112992	-0.0756285	0.0473662	-0.112992
83	-0.0155984	0.0156037	-0.0134697	0.0150883	-0.0516332	0.0359532	0.00327748	0.0156465	-0.0420571	0.0185214	0.0141917	0.0296655		83	-0.00385671	0.0298682	0.0364339	0.0321653	-0.0388267	0.0420314	0.0424676	0.0484353	0.0289659	0.0295236	-0.0270848	0.032903		83	0.0421334	0.041652	-0.112748	0.0212778	0.0580273	-0.112748	-0.00388187	0.0412565	-0.112748	-0.00889067	0.0321262	-0.112748	0.00768094	0.0301818	-0.112748	-0.0761098	0.0476043	-0.112748
84	-0.0146627	0.0155909	-0.0125919	0.0141053	-0.0524278	0.0360853	0.00367337	0.0156121	-0.0422916	0.0187016	0.014068	0.0284188		84	-0.00498639	0.0299937	0.0366237	0.0316628	-0.0408463	0.0425343	0.0447326	0.0481499	0.0301868	0.030036	-0.027061	0.03299		84	0.0422701	0.0414958	-0.113251	0.0225635	0.0582483	-0.113251	-0.0028559	0.0412553	-0.113251	-0.00801127	0.0321247	-0.113251	0.00985321	0.0303502	-0.113251	-0.0797361	0.0482406	-0.113251
85	-0.0152565	0.0149107	-0.0130547	0.0143253	-0.0525649	0.0356346	0.00237252	0.0154916	-0.0429532	0.0185919	0.0146529	0.0284054		85	-0.00572787	0.0302912	0.0376324	0.0314116	-0.0409331	0.0432315	0.0456283	0.0480302	0.0319253	0.0306048	-0.026355	0.0331588		85	0.0412292	0.041688	-0.112408	0.0229778	0.0579921	-0.112408	-0.00360496	0.0407118	-0.112408	-0.00590971	0.0314831	-0.112408	0.0119788	0.0305695	-0.112408	-0.0825512	0.0501225	-0.112408
86	-0.0156625	0.0155534	-0.0129395	0.0142424	-0.0522075	0.0354659	0.00220662	0.0153159	-0.0435227	0.0187937	0.0167897	0.0293099		86	-0.00533401	0.0302966	0.0400077	0.031879	-0.0412491	0.043478	0.0499376	0.048786	0.0329828	0.0301244	-0.0261669	0.0331659		86	0.0393366	0.041785	-0.111726	0.0248757	0.0579346	-0.111726	-0.00195162	0.0409655	-0.111726	-0.00441997	0.031293	-0.111726	0.0134909	0.0308523	-0.111726	-0.081662	0.0506391	-0.111726
87	-0.0163359	0.0159066	-0.0135731	0.0145205	-0.0512985	0.0354397	0.0027384	0.0153081	-0.0442524	0.0192798	0.0168632	0.0293923		87	-0.00558752	0.0305288	0.0421427	0.0320735	-0.0409319	0.0436613	0.0524379	0.0491871	0.033592	0.0300415	-0.0258508	0.0328471		87	0.0391926	0.0423552	-0.117989	0.0286419	0.0576008	-0.117989	-0.00240498	0.0406067	-0.117989	-0.00523366	0.0314092	-0.117989	0.0131794	0.0316037	-0.117989	-0.0833099	0.0516844	-0.117989
88	-0.014614	0.0155786	-0.01283	0.0147883	-0.0515524	0.0359256	0.00520096	0.0159279	-0.0460416	0.0197164	0.0180853	0.0289524		88	-0.00888365	0.0308506	0.0432349	0.0317148	-0.0401588	0.0428166	0.0524022	0.0496088	0.0334728	0.0300777	-0.0264796	0.0335355		88	0.0417598	0.0428923	-0.123603	0.027808	0.0573871	-0.123603	-0.00309536	0.0402877	-0.123603	-0.00585265	0.0312169	-0.123603	0.0145746	0.0327915	-0.123603	-0.0853608	0.0526638	-0.123603
89	-0.0154836	0.015272	-0.0115786	0.0146547	-0.0514531	0.0369484	0.00726683	0.0164054	-0.048219	0.0197007	0.019262	0.0292346		89	-0.0127148	0.0315971	0.0434462	0.0316428	-0.0414969	0.0427502	0.0512064	0.0496999	0.0346978	0.0299155	-0.025859	0.0346929		89	0.0422684	0.043164	-0.124852	0.0292723	0.0576366	-0.124852	-0.00297949	0.0405255	-0.124852	-0.0047319	0.0310677	-0.124852	0.0157336	0.033052	-0.124852	-0.08347	0.0512999	-0.124852
90	-0.0158365	0.0150761	-0.0114679	0.0145489	-0.0510766	0.0373151	0.00675979	0.0167268	-0.0469239	0.0195871	0.0190848	0.0297621		90	-0.0134482	0.0322294	0.0433746	0.0314646	-0.0439056	0.0433029	0.0502978	0.0494686	0.0344252	0.0300504	-0.0247784	0.035213		90	0.0432712	0.0429425	-0.131423	0.0299907	0.0585588	-0.131423	-0.00123029	0.0405509	-0.131423	-0.00269064	0.0306075	-0.131423	0.0183181	0.0335775	-0.131423	-0.0810676	0.0500661	-0.131423
91	-0.01689	0.0152009	-0.0122061	0.0143697	-0.0514421	0.0375686	0.00569177	0.0173528	-0.0468212	0.0197317	0.017315	0.0303243		91	-0.0114144	0.0326586	0.0430096	0.0315076	-0.0433178	0.0432427	0.0475818	0.0491801	0.0345084	0.0309202	-0.0246707	0.0349025		91	0.0443408	0.0433567	-0.140947	0.0274608	0.0595112	-0.140947	-0.000935804	0.0412297	-0.140947	-0.000871407	0.0303105	-0.140947	0.0185956	0.0342063	-0.140947	-0.0816123	0.0510648	-0.140947
92	-0.0166661	0.0150455	-0.0150074	0.0143738	-0.053652	0.0371414	0.0040583	0.0175693	-0.0470147	0.019691	0.0156053	0.0305476		92	-0.00947871	0.0328154	0.0440702	0.0314877	-0.0448267	0.0426875	0.0462237	0.049323	0.0339368	0.0316633	-0.0243226	0.033991		92	0.0450348	0.0438925	-0.141288	0.0270384	0.0597184	-0.141288	-0.00164714	0.0423622	-0.141288	0.000529088	0.0305534	-0.141288	0.0195811	0.035022	-0.141288	-0.0814473	0.0519515	-0.141288
93	-0.0174733	0.0146	-0.0165456	0.0147093	-0.0541412	0.0374018	0.00366768	0.0172327	-0.0480316	0.0200383	0.0167135	0.0310325		93	-0.0095789	0.0331694	0.043435	0.0310367	-0.0449626	0.0425826	0.047452	0.0488727	0.0329252	0.0316563	-0.022785	0.0344189		93	0.0458753	0.0445885	-0.1439	0.0290007	0.0592501	-0.1439	-0.00257562	0.042174	-0.1439	0.000237981	0.0311712	-0.1439	0.0204544	0.0351632	-0.1439	-0.0809762	0.0531097	-0.1439
94	-0.0185798	0.0148864	-0.0166153	0.0145252	-0.0541614	0.0367859	0.00346447	0.0170877	-0.0502009	0.0203406	0.0168502	0.0310919		94	-0.010352	0.0339318	0.0433985	0.0307564	-0.0442633	0.0425059	0.0492302	0.0477009	0.034742	0.0318253	-0.020835	0.0342767		94	0.0453171	0.044674	-0.142278	0.0299413	0.0596953	-0.142278	-0.00172299	0.0419735	-0.142278	0.00045661	0.0315959	-0.142278	0.024404	0.0353144	-0.142278	-0.0815982	0.0532706	-0.142278
95	-0.01643	0.0158788	-0.0159379	0.0142168	-0.0557251	0.0360048	0.00257695	0.0169231	-0.0515594	0.0214808	0.0180934	0.0303321		95	-0.00991029	0.034287	0.0452138	0.0309821	-0.0427126	0.0422943	0.0532103	0.0475079	0.0379144	0.0314647	-0.0216116	0.0342087		95	0.0448746	0.044506	-0.143608	0.0287914	0.061466	-0.143608	-0.000802757	0.0418398	-0.143608	0.0016359	0.0318452	-0.143608	0.0286231	0.0351283	-0.143608	-0.0836848	0.0551211	-0.143608
96	-0.0159493	0.0160821	-0.0145896	0.0139533	-0.0558444	0.0357319	0.00195837	0.0168705	-0.0522891	0.0223813	0.0201394	0.0292785		96	-0.0100085	0.0340211	0.0449377	0.0312656	-0.0409433	0.0416267	0.0549058	0.0471842	0.0386283	0.0317796	-0.0217078	0.0346582		96	0.0458919	0.0440963	-0.14085	0.0273065	0.0624937	-0.14085	-0.00295759	0.0414217	-0.14085	0.00385766	0.0314167	-0.14085	0.0315383	0.035903	-0.14085	-0.0864322	0.0568682	-0.14085
97	-0.0157915	0.0155109	-0.0134356	0.0135477	-0.0529669	0.0362381	0.00182452	0.0166844	-0.0529292	0.022777	0.0211547	0.0290205		97	-0.00897857	0.0336743	0.0457103	0.0310672	-0.0397803	0.0414964	0.0560123	0.0466247	0.0394976	0.0320153	-0.0208964	0.0350072		97	0.0449289	0.0444362	-0.14038	0.0281476	0.0624561	-0.14038	-0.0055528	0.0411711	-0.14038	0.00494556	0.0311246	-0.14038	0.03365	0.0369561	-0.14038	-0.0858405	0.0574857	-0.14038
98	-0.0166612	0.0144527	-0.0131002	0.0134736	-0.0482993	0.0367321	0.00219202	0.0171357	-0.0525321	0.0229818	0.0218366	0.0291325		98	-0.0107771	0.0337521	0.0463001	0.0305076	-0.0394116	0.0414145	0.0558436	0.0462143	0.0398553	0.0321475	-0.0208465	0.0354593		98	0.0457641	0.0442967	-0.139065	0.0309335	0.0629279	-0.139065	-0.00865179	0.0414834	-0.139065	0.00545151	0.0312496	-0.139065	0.035409	0.0374172	-0.139065	-0.0852023	0.0575735	-0.139065
99	-0.0176878	0.0138263	-0.0134372	0.0138512	-0.0487122	0.0366506	0.00344095	0.0174424	-0.0512783	0.0229422	0.0241645	0.029832		99	-0.0131172	0.034122	0.0457199	0.0297122	-0.039571	0.0415828	0.0554996	0.0467248	0.0398209	0.0322358	-0.0206647	0.0355568		99	0.0459787	0.0437817	-0.142408	0.0316961	0.0636134	-0.142408	-0.0105989	0.0417913	-0.142408	0.00801805	0.0312896	-0.142408	0.03823	0.0376725	-0.142408	-0.0812304	0.0553338	-0.142408
100	-0.0188021	0.0136283	-0.0131111	0.013971	-0.050886	0.0357912	0.00287672	0.0179091	-0.0525702	0.0221792	0.0247847	0.0307991		100	-0.0151843	0.0346784	0.0479425	0.0300609	-0.0385444	0.0421283	0.0546121	0.0473836	0.0403023	0.0325255	-0.0201145	0.0366531		100	0.0457451	0.0437745	-0.130158	0.0336994	0.0644944	-0.130158	-0.0105497	0.0425235	-0.130158	0.0098938	0.0317555	-0.130158	0.0412251	0.0377107	-0.130158	-0.0747766	0.0538142	-0.130158
101	-0.0195671	0.0137688	-0.0120934	0.0141032	-0.0519001	0.0353786	0.00246785	0.0185619	-0.0558748	0.0221996	0.0239835	0.0312521		101	-0.014242	0.0347606	0.0482144	0.0305978	-0.0369722	0.0427665	0.0560594	0.0486688	0.0389313	0.0333251	-0.0198356	0.0365936		101	0.0456181	0.0443935	-0.127756	0.0334573	0.0651028	-0.127756	-0.0092198	0.0429018	-0.127756	0.0120543	0.0322112	-0.127756	0.0416786	0.0380927	-0.127756	-0.0715246	0.0547278	-0.127756
102	-0.020425	0.0142567	-0.0132957	0.014183	-0.0522521	0.0354419	0.00175719	0.0185404	-0.0555702	0.0220779	0.0233354	0.0309152		102	-0.012351	0.0348697	0.0484972	0.0307748	-0.0359131	0.0431315	0.0588566	0.0490117	0.0361593	0.0337804	-0.0199256	0.0364454		102	0.044817	0.0448212	-0.127026	0.0344059	0.0647432	-0.127026	-0.00916883	0.0432013	-0.127026	0.0120002	0.0317056	-0.127026	0.0423928	0.038396	-0.127026	-0.0709913	0.0558474	-0.127026
103	-0.0223558	0.0143619	-0.0131602	0.0147266	-0.0543111	0.0355519	-4.58304e-05	0.0183089	-0.0548896	0.0219306	0.0229427	0.032004		103	-0.0134117	0.0357706	0.049059	0.0303264	-0.0368829	0.043191	0.0608409	0.0492641	0.0384754	0.0336054	-0.0195572	0.0365786		103	0.0438974	0.0454648	-0.136615	0.0350615	0.0646231	-0.136615	-0.00781389	0.0440404	-0.136615	0.0113711	0.0317069	-0.136615	0.0446286	0.0392043	-0.136615	-0.0740314	0.055705	-0.136615
104	-0.0237215	0.0143838	-0.0155335	0.0147347	-0.0553	0.0357906	0.000447414	0.0186723	-0.0551394	0.0222044	0.0232542	0.033269		104	-0.0154422	0.035994	0.0494252	0.0301857	-0.0388157	0.042916	0.0627474	0.0495453	0.0414109	0.0339898	-0.0182793	0.0374059		104	0.0429016	0.0464736	-0.145085	0.0361969	0.0648449	-0.145085	-0.00687176	0.0444713	-0.145085	0.0116452	0.0316707	-0.145085	0.0454654	0.0394573	-0.145085	-0.0748702	0.0558568	-0.145085
105	-0.0248804	0.0146669	-0.0161918	0.0147312	-0.0540925	0.0357423	0.00103517	0.0192618	-0.0561616	0.0229696	0.0245226	0.0337654		105	-0.0144026	0.0351778	0.0491853	0.0294729	-0.0401827	0.0429411	0.0623985	0.0496842	0.0416275	0.0340177	-0.0182561	0.0391061		105	0.043603	0.045692	-0.143251	0.0369967	0.0649141	-0.143251	-0.00780443	0.0446587	-0.143251	0.0118564	0.0313851	-0.143251	0.0494249	0.0402529	-0.143251	-0.0723261	0.0561	-0.143251
106	-0.0253023	0.0146771	-0.0163456	0.0142162	-0.0427073	0.0265925	-0.000472145	0.0195782	-0.0571161	0.0236755	0.0261123	0.0334546		106	-0.015841	0.0353305	0.0495283	0.0291253	-0.0393877	0.0429391	0.0639529	0.0490863	0.0418336	0.0341609	-0.017918	0.0390973		106	0.0422275	0.044549	-0.139049	0.0388471	0.064732	-0.139049	-0.00662554	0.044463	-0.139049	0.013189	0.0310228	-0.139049	0.051824	0.0409244	-0.139049	-0.0759427	0.0588888	-0.139049
107	-0.0243308	0.0150735	-0.0153737	0.0141657	-0.0312402	0.0205234	-0.000512708	0.0197344	-0.0582729	0.0243138	0.0275944	0.0323378		107	-0.0171491	0.0353781	0.0507654	0.0287994	-0.0376021	0.0429576	0.0640681	0.0492616	0.0418376	0.034204	-0.0187831	0.0390672		107	0.041127	0.0445997	-0.138644	0.0404702	0.0655036	-0.138644	-0.00565419	0.0440969	-0.138644	0.0142324	0.030826	-0.138644	0.0538685	0.0411845	-0.138644	-0.0793683	0.0610777	-0.138644
108	-0.0244695	0.0150948	-0.014356	0.014497	-0.0303288	0.0198956	0.000191461	0.0197642	-0.0592343	0.0243328	0.0310857	0.0308515		108	-0.0192166	0.0364289	0.0509252	0.0287663	-0.0357111	0.0428072	0.0644169	0.0494432	0.0410738	0.0341692	-0.0192993	0.0395671		108	0.0412682	0.0454275	-0.145637	0.0406015	0.0656052	-0.145637	-0.00618286	0.0449323	-0.145637	0.0131292	0.0309512	-0.145637	0.0560105	0.0413419	-0.145637	-0.0787907	0.0611814	-0.145637
109	-0.0246804	0.0150684	-0.0146647	0.0148896	-0.0294514	0.0196336	-0.000397511	0.0199275	-0.0593933	0.0240582	0.0338484	0.0307461		109	-0.0197679	0.0369121	0.0508553	0.028451	-0.0337162	0.0423911	0.0608409	0.0496974	0.0409501	0.0341628	-0.017956	0.0408124		109	0.0429961	0.0456088	-0.145604	0.0415447	0.0654186	-0.145604	-0.00598167	0.0455222	-0.145604	0.0153805	0.0307323	-0.145604	0.0563195	0.0417418	-0.145604	-0.0787491	0.0608799	-0.145604
110	-0.0257489	0.0151105	-0.014779	0.0151056	-0.0281445	0.0196734	-0.00102542	0.0201622	-0.0580283	0.0240291	0.0320243	0.0319052		110	-0.0192884	0.037704	0.0507757	0.0278321	-0.0335211	0.0424817	0.0601222	0.0511459	0.0400602	0.0342048	-0.0182137	0.0408699		110	0.042167	0.0460887	-0.140883	0.0412571	0.0650544	-0.140883	-0.00484307	0.045064	-0.140883	0.0174075	0.0311649	-0.140883	0.0571829	0.0423391	-0.140883	-0.0734743	0.0595012	-0.140883
111	-0.026217	0.0151904	-0.0154191	0.0154161	-0.0232437	0.0182739	-0.000134263	0.0202215	-0.0583431	0.0244069	0.0300197	0.0325669		111	-0.019675	0.0374455	0.0520466	0.0278841	-0.0343307	0.0423255	0.0618031	0.0528535	0.0393219	0.0346061	-0.0194075	0.0406486		111	0.0430274	0.0466705	-0.139357	0.0401196	0.0654207	-0.139357	-0.00290134	0.0451052	-0.139357	0.0188511	0.0314677	-0.139357	0.0584654	0.0430327	-0.139357	-0.0692623	0.0578866	-0.139357
112	-0.0259123	0.0151541	-0.0158106	0.0150945	-0.0203974	0.0179225	0.00173649	0.0202726	-0.0583313	0.0245427	0.0294405	0.0323145		112	-0.0222872	0.038084	0.0556041	0.0274659	-0.0345928	0.0415568	0.065285	0.0528841	0.0403019	0.0352777	-0.0196571	0.0404206		112	0.0426607	0.0467023	-0.141759	0.0390397	0.0652639	-0.141759	-0.00490784	0.0448248	-0.141759	0.0191888	0.0321092	-0.141759	0.0616506	0.0433817	-0.141759	-0.0685954	0.0581733	-0.141759
113	-0.0274176	0.0148107	-0.0132024	0.015258	-0.0210699	0.0179589	0.00251408	0.0201477	-0.0577448	0.0246836	0.0304606	0.0323301		113	-0.0244634	0.0381799	0.0588796	0.0271157	-0.0350929	0.0412457	0.0663623	0.0534112	0.0417241	0.0355464	-0.0199231	0.0404271		113	0.0417277	0.0470453	-0.140672	0.040979	0.0648767	-0.140672	-0.00589379	0.0449417	-0.140672	0.0200734	0.0320884	-0.140672	0.0617679	0.0430394	-0.140672	-0.066133	0.0587032	-0.140672
114	-0.0273264	0.0146716	-0.0145596	0.0151249	-0.0228109	0.0181844	0.00182208	0.0198188	-0.0565928	0.0247547	0.0297203	0.0323956		114	-0.0256446	0.0382963	0.0604729	0.02727	-0.0358725	0.0411391	0.0659129	0.0534757	0.0417614	0.035808	-0.0212319	0.0408948		114	0.0410629	0.0472718	-0.140055	0.04177	0.0649823	-0.140055	-0.00648966	0.0456489	-0.140055	0.0197995	0.0319129	-0.140055	0.06305	0.0431526	-0.140055	-0.065233	0.0589965	-0.140055
115	-0.0260608	0.0143975	-0.0155887	0.0151294	-0.0235621	0.0187862	-0.00105098	0.0207295	-0.0559957	0.0256219	0.0283676	0.0323478		115	-0.0258718	0.0380972	0.0600465	0.0276014	-0.0365897	0.0407226	0.0656809	0.0540055	0.0420121	0.0362553	-0.0198855	0.0422627		115	0.0413156	0.047463	-0.135723	0.0431486	0.0645757	-0.135723	-0.0068312	0.046335	-0.135723	0.0197854	0.0318066	-0.135723	0.0637128	0.0436088	-0.135723	-0.0655099	0.0595568	-0.135723
116	-0.0259703	0.0145039	-0.0168782	0.0150404	-0.0245904	0.0187905	-0.00385833	0.0219367	-0.055509	0.0260284	0.0305774	0.031647		116	-0.0271077	0.0383745	0.0606363	0.0279404	-0.0358685	0.0408104	0.06602	0.0534549	0.0427673	0.036789	-0.0189363	0.0424131		116	0.0440467	0.0465185	-0.138595	0.0440504	0.0643984	-0.138595	-0.00611215	0.0465947	-0.138595	0.0203507	0.0318357	-0.138595	0.0634922	0.0437125	-0.138595	-0.0696879	0.0617446	-0.138595
117	-0.0274566	0.0149443	-0.0161671	0.0155521	-0.0259083	0.0188133	-0.00541472	0.0219812	-0.0561551	0.026092	0.033296	0.0309309		117	-0.0251246	0.0379755	0.0612521	0.0281209	-0.0338034	0.041126	0.0647982	0.0541839	0.0446945	0.0366016	-0.0190418	0.0429278		117	0.0480328	0.0478257	-0.139487	0.044487	0.0645242	-0.139487	-0.00414608	0.0461312	-0.139487	0.0235318	0.0303719	-0.139487	0.0639482	0.0441835	-0.139487	-0.072173	0.0638926	-0.139487
118	-0.0281031	0.0153915	-0.0158852	0.0143644	-0.0255513	0.0188114	-0.00623734	0.0216867	-0.0577152	0.0258792	0.0354036	0.0314718		118	-0.0237033	0.0377353	0.0616338	0.0279014	-0.0339044	0.041411	0.064206	0.0549165	0.0448705	0.0364738	-0.0183164	0.043111		118	0.0495503	0.0487394	-0.138497	0.0461722	0.0646446	-0.138497	-0.00142675	0.0464776	-0.138497	0.0243889	0.0305332	-0.138497	0.0666597	0.0445737	-0.138497	-0.071769	0.0644458	-0.138497
119	-0.0264701	0.0157885	-0.0166721	0.0141265	-0.0258373	0.0188446	-0.00621949	0.0216554	-0.0572442	0.0255366	0.0386494	0.0312623		119	-0.0246403	0.0383474	0.0614699	0.027925	-0.0345441	0.0420864	0.0646603	0.0558554	0.043639	0.0365498	-0.0178233	0.0434713		119	0.0501015	0.0484909	-0.138173	0.0485864	0.0648156	-0.138173	-0.00267865	0.0465832	-0.138173	0.0226759	0.0308797	-0.138173	0.0694675	0.0451866	-0.138173	-0.0714234	0.0642755	-0.138173
120	-0.0265707	0.016165	-0.0173166	0.014401	-0.0220621	0.0193122	-0.00563336	0.0224377	-0.0569287	0.0250761	0.0401174	0.031266		120	-0.0259898	0.0383415	0.0611639	0.0279907	-0.0358628	0.0422524	0.0635067	0.0562699	0.046046	0.0365827	-0.0164812	0.0443043		120	0.048851	0.048704	-0.131001	0.0520756	0.0655897	-0.131001	-0.00446314	0.0467752	-0.131001	0.0238466	0.0309361	-0.131001	0.0696016	0.0454299	-0.131001	-0.0672357	0.0642621	-0.131001
121	-0.0270992	0.0165267	-0.0206497	0.015141	-0.0196754	0.0203769	-0.00564999	0.0230924	-0.057226	0.024862	0.0375417	0.031516		121	-0.0275121	0.0380718	0.0621224	0.0280584	-0.0365884	0.0418407	0.0636868	0.0565375	0.0464752	0.036714	-0.0146482	0.0452515		121	0.0484044	0.0487627	-0.12714	0.0540851	0.0658725	-0.12714	-0.00333023	0.0469907	-0.12714	0.0262191	0.0306568	-0.12714	0.0703624	0.0456866	-0.12714	-0.0625223	0.0625239	-0.12714
122	-0.0276902	0.0166387	-0.0210241	0.0156402	-0.0195338	0.0210866	-0.00602682	0.0224723	-0.0568836	0.025096	0.0343802	0.0324505		122	-0.0290348	0.0387323	0.0634972	0.0283829	-0.0369811	0.0415529	0.0657847	0.0561452	0.0434585	0.0367393	-0.0137247	0.0449004		122	0.0506041	0.0490002	-0.131764	0.0548213	0.0663671	-0.131764	-0.0036354	0.0471438	-0.131764	0.0249534	0.0312403	-0.131764	0.0713927	0.0456265	-0.131764	-0.0607419	0.060784	-0.131764
123	-0.0284378	0.0170126	-0.0213129	0.0155463	-0.0190467	0.0218018	-0.00511091	0.0221052	-0.0552628	0.0251886	0.0360652	0.0325471		123	-0.0332485	0.0391774	0.0648457	0.0283741	-0.0358997	0.0418392	0.0671363	0.0565217	0.042111	0.0370319	-0.0121913	0.0451043		123	0.051937	0.0492175	-0.13423	0.0534692	0.0661515	-0.13423	-0.00723521	0.0464895	-0.13423	0.0244492	0.0316201	-0.13423	0.0730244	0.0455602	-0.13423	-0.0617365	0.0609872	-0.13423
124	-0.0302919	0.0171994	-0.0196089	0.0154736	-0.0182026	0.0230656	-0.00477383	0.0224735	-0.05607	0.0247176	0.0377051	0.0327357		124	-0.0340464	0.0397136	0.0648596	0.0281347	-0.0380532	0.0413744	0.0683872	0.05685	0.0416125	0.0371774	-0.0104744	0.0460305		124	0.0496999	0.0496811	-0.129233	0.0510131	0.0654598	-0.129233	-0.0097574	0.0463109	-0.129233	0.0243478	0.0320671	-0.129233	0.0728051	0.0458619	-0.129233	-0.0604677	0.0613852	-0.129233
125	-0.0306103	0.0169974	-0.0183417	0.0149383	-0.0175584	0.0244237	-0.00693745	0.0224539	-0.0554777	0.024491	0.0362432	0.0323473		125	-0.0337344	0.0406298	0.0640382	0.0282788	-0.0392327	0.0402443	0.0696836	0.056501	0.0427901	0.0374806	-0.0100428	0.0468026		125	0.047471	0.0501177	-0.129314	0.0527646	0.0653489	-0.129314	-0.00933541	0.0472256	-0.129314	0.023882	0.0321462	-0.129314	0.0730711	0.0461269	-0.129314	-0.0596213	0.0612943	-0.129314
126	-0.0300433	0.0169669	-0.0202818	0.0148514	-0.0198267	0.0264994	-0.00976062	0.0222154	-0.0552408	0.0247805	0.0387306	0.0317175		126	-0.03353	0.0416155	0.0648081	0.0284174	-0.0391991	0.039826	0.071629	0.0562153	0.0453849	0.0378574	-0.00866555	0.0470303		126	0.0466622	0.0499846	-0.133387	0.0514923	0.0652545	-0.133387	-0.0100942	0.0481766	-0.133387	0.0242583	0.0320502	-0.133387	0.0755653	0.0471187	-0.133387	-0.0642411	0.0641205	-0.133387
127	-0.0309247	0.0170696	-0.0226616	0.015293	-0.0230003	0.0279327	-0.0107573	0.0225641	-0.054793	0.0247955	0.0416653	0.0315847		127	-0.0369535	0.0433191	0.0666756	0.0284044	-0.0388048	0.0394813	0.0723607	0.0569954	0.045797	0.038195	-0.00627707	0.0468424		127	0.0447712	0.0507833	-0.131878	0.050677	0.0651658	-0.131878	-0.0108222	0.0484044	-0.131878	0.0261465	0.0318553	-0.131878	0.0759489	0.0471688	-0.131878	-0.0666808	0.0672088	-0.131878
128	-0.0333658	0.0176806	-0.0234558	0.0154238	-0.0235763	0.0277839	-0.0122958	0.0231599	-0.0560574	0.0246775	0.043719	0.0313858		128	-0.0379862	0.043914	0.0676641	0.0287635	-0.038357	0.0389744	0.0724354	0.0572493	0.0444641	0.0386004	-0.00562658	0.046603		128	0.0437295	0.0513957	-0.130596	0.0529689	0.0646547	-0.130596	-0.00999685	0.0481405	-0.130596	0.0266902	0.0322517	-0.130596	0.0757071	0.0474395	-0.130596	-0.0666435	0.067656	-0.130596
129	-0.0354661	0.018289	-0.0244772	0.0158094	-0.020943	0.028324	-0.0134137	0.0234359	-0.0534549	0.0250919	0.045896	0.0315424		129	-0.0365876	0.0440634	0.0681724	0.028417	-0.0363933	0.0390718	0.0717799	0.0574966	0.0433648	0.0388681	-0.00524205	0.0463113		129	0.0430659	0.0512521	-0.132965	0.0537529	0.0652489	-0.132965	-0.00850522	0.0492502	-0.132965	0.0276342	0.0320667	-0.132965	0.0772071	0.0483272	-0.132965	-0.0654813	0.0676498	-0.132965
130	-0.0361358	0.0180655	-0.0245149	0.0156788	-0.0216865	0.0278601	-0.0134892	0.0233422	-0.0526813	0.0250491	0.047942	0.0310961		130	-0.0372468	0.0442571	0.0662429	0.0276468	-0.0351793	0.0389755	0.0719032	0.0588518	0.0434167	0.0388967	-0.00367443	0.0465873		130	0.0433746	0.0507759	-0.122694	0.0546507	0.065116	-0.122694	-0.00938056	0.0506165	-0.122694	0.0298762	0.0314793	-0.122694	0.0794013	0.0492971	-0.122694	-0.0617473	0.0671739	-0.122694
131	-0.0368051	0.0179961	-0.0238554	0.0156828	-0.0227265	0.0273367	-0.0136567	0.0231438	-0.0523568	0.0253743	0.0486149	0.0309464		131	-0.0384377	0.0445659	0.0668419	0.027417	-0.032677	0.0390979	0.0724841	0.0598388	0.0427734	0.0389807	-0.00322013	0.0467782		131	0.0409846	0.0514046	-0.122402	0.0557864	0.0652088	-0.122402	-0.00870884	0.0503165	-0.122402	0.0306231	0.0313323	-0.122402	0.079487	0.0492694	-0.122402	-0.0602606	0.067491	-0.122402
132	-0.0352004	0.0176036	-0.023479	0.0160114	-0.0223258	0.0272842	-0.0123453	0.0234891	-0.0521991	0.0253642	0.0472938	0.030763		132	-0.0404813	0.0452255	0.0682448	0.0274409	-0.0327524	0.0396083	0.0731428	0.059839	0.0438167	0.0390121	-0.00203502	0.0472109		132	0.0407072	0.0517234	-0.12787	0.0579268	0.0653756	-0.12787	-0.00803334	0.0501872	-0.12787	0.0293827	0.0311296	-0.12787	0.0791508	0.0483676	-0.12787	-0.0615029	0.0679775	-0.12787
133	-0.0330851	0.0176581	-0.0250962	0.016188	-0.0209957	0.0271895	-0.0116975	0.0234611	-0.0530675	0.0250324	0.0451261	0.0316114		133	-0.0418648	0.0449362	0.0691692	0.027085	-0.0340123	0.0396547	0.0731039	0.0598172	0.0430448	0.0391975	-0.00228556	0.0473934		133	0.0417549	0.0526937	-0.123327	0.0579768	0.0656486	-0.123327	-0.00764353	0.0502519	-0.123327	0.030756	0.030741	-0.123327	0.0789746	0.0477825	-0.123327	-0.0549122	0.0653011	-0.123327
134	-0.0326287	0.0178097	-0.0249518	0.0153846	-0.0215202	0.0275313	-0.011448	0.0229907	-0.0565644	0.0241452	0.0463154	0.0320885		134	-0.0413339	0.0446881	0.0688979	0.0267293	-0.0326786	0.0394074	0.0745966	0.0599764	0.0452676	0.0399505	-0.00243646	0.0478537		134	0.0428152	0.0530241	-0.11953	0.0550952	0.0648655	-0.11953	-0.00951942	0.0489165	-0.11953	0.0301051	0.0308158	-0.11953	0.0811744	0.0480611	-0.11953	-0.0535342	0.0652476	-0.11953
135	-0.0335613	0.0180079	-0.0227127	0.0152614	-0.0227683	0.0278897	-0.0105658	0.0227934	-0.0543197	0.0234329	0.0458039	0.0325422		135	-0.0390948	0.0450987	0.0710721	0.0273728	-0.0311173	0.0392297	0.0743775	0.0601763	0.0475834	0.0406061	-0.00121741	0.0483285		135	0.0443509	0.0529022	-0.116805	0.0550849	0.0641013	-0.116805	-0.00912704	0.0485798	-0.116805	0.0296344	0.030909	-0.116805	0.0807683	0.0484619	-0.116805	-0.0524574	0.0651117	-0.116805
136	-0.03399	0.0183261	-0.0211941	0.0151294	-0.0245758	0.0269406	-0.0111239	0.022721	-0.0547265	0.023212	0.0455755	0.0325801		136	-0.0369564	0.045346	0.0737528	0.0281347	-0.030128	0.0391002	0.0752959	0.0608073	0.0488096	0.0407944	-0.00126081	0.0487614		136	0.0459953	0.0521921	-0.117762	0.0559477	0.0638577	-0.117762	-0.00883985	0.048746	-0.117762	0.0300408	0.0307875	-0.117762	0.0813586	0.0486285	-0.117762	-0.0530063	0.0655736	-0.117762
137	-0.0344074	0.0186166	-0.0206623	0.014952	-0.0251858	0.0268923	-0.0124921	0.0223781	-0.0549865	0.023956	0.0468703	0.0321086		137	-0.0380921	0.0456145	0.075298	0.0276787	-0.030846	0.0389569	0.0755928	0.0615057	0.0499092	0.0405396	-0.00176582	0.0492678		137	0.0454944	0.0529098	-0.117827	0.056031	0.0632649	-0.117827	-0.00624667	0.0497819	-0.117827	0.0319138	0.0307331	-0.117827	0.0823589	0.0487457	-0.117827	-0.0588528	0.0695885	-0.117827
138	-0.0339211	0.0187234	-0.0212979	0.0150932	-0.0270761	0.0272221	-0.0125051	0.0220094	-0.0565234	0.0242476	0.0490716	0.0319277		138	-0.0374447	0.0456242	0.0756601	0.0275218	-0.0324373	0.0388624	0.0766929	0.0620265	0.0519994	0.040474	-0.00278476	0.0491403		138	0.0453707	0.0528898	-0.117064	0.0569669	0.0628101	-0.117064	-0.00478615	0.0499283	-0.117064	0.0323315	0.030122	-0.117064	0.0831909	0.0489397	-0.117064	-0.054843	0.0685696	-0.117064
139	-0.0354921	0.0191379	-0.0227975	0.0154013	-0.0302075	0.0278379	-0.0142112	0.022193	-0.0580287	0.0244706	0.048739	0.0318948		139	-0.0368797	0.045707	0.0750556	0.0272618	-0.032462	0.0388043	0.0764008	0.0624265	0.0522229	0.0401824	-0.000472815	0.0496201		139	0.0443108	0.0525957	-0.11635	0.0589164	0.062898	-0.11635	-0.00388092	0.0501609	-0.11635	0.0325539	0.0304743	-0.11635	0.0839524	0.0493051	-0.11635	-0.0510328	0.0677716	-0.11635
140	-0.0371125	0.0194821	-0.0217956	0.0153794	-0.0307981	0.0283294	-0.0157367	0.0226472	-0.0574475	0.0245934	0.0482571	0.0318043		140	-0.0373145	0.0455673	0.0752649	0.0268765	-0.0326332	0.0387919	0.0761331	0.0627887	0.0514847	0.0402837	0.000279354	0.0504295		140	0.0438751	0.0523448	-0.114403	0.0618641	0.0631515	-0.114403	-0.00483198	0.0512631	-0.114403	0.0343509	0.0304763	-0.114403	0.0845851	0.0495413	-0.114403	-0.0498668	0.0671826	-0.114403
141	-0.0376009	0.0197149	-0.0232749	0.0159845	-0.0314877	0.0285509	-0.0162632	0.0230326	-0.0533235	0.0248368	0.0499044	0.0315476		141	-0.0377153	0.0454426	0.0764816	0.0264149	-0.0331317	0.0389065	0.076052	0.0629551	0.0525243	0.0403887	-0.0010576	0.0506315		141	0.0446239	0.0525408	-0.118557	0.0636646	0.0637698	-0.118557	-0.00495935	0.0516402	-0.118557	0.0349156	0.0301749	-0.118557	0.0842064	0.0496873	-0.118557	-0.0511161	0.0677211	-0.118557
142	-0.039393	0.0198166	-0.0226425	0.0162839	-0.0313043	0.028785	-0.0184236	0.02377	-0.0509006	0.0256483	0.0493487	0.0315374		142	-0.0393962	0.045598	0.0787047	0.0263601	-0.0341417	0.0389842	0.0775868	0.0629015	0.0523759	0.040317	-0.000929148	0.0507657		142	0.0454924	0.0518837	-0.118411	0.063299	0.0634594	-0.118411	-0.00379723	0.051562	-0.118411	0.0358177	0.0298582	-0.118411	0.0851224	0.049593	-0.118411	-0.0514552	0.0676013	-0.118411
143	-0.0413027	0.0200761	-0.023395	0.016023	-0.0299447	0.0288959	-0.019991	0.024134	-0.0505968	0.0253884	0.047239	0.0313728		143	-0.0400716	0.0455531	0.0817307	0.0269696	-0.0344301	0.038958	0.0784598	0.0634497	0.0522444	0.0402258	0.0017361	0.0515499		143	0.0463977	0.0513377	-0.114144	0.063355	0.0630408	-0.114144	-0.00242674	0.0518919	-0.114144	0.0372634	0.0301836	-0.114144	0.0863216	0.0494569	-0.114144	-0.0452329	0.0650971	-0.114144
144	-0.0405608	0.0200339	-0.0246549	0.0163214	-0.0277226	0.0285961	-0.0196742	0.0244225	-0.0503319	0.0243973	0.0459832	0.0321839		144	-0.0406066	0.045934	0.0833439	0.027315	-0.0340942	0.0389537	0.0786528	0.0637746	0.0531709	0.0399121	0.00478601	0.0521846		144	0.0474438	0.0511845	-0.11291	0.0625113	0.0621798	-0.11291	-0.00211427	0.0507788	-0.11291	0.0364726	0.0301199	-0.11291	0.0894742	0.0506554	-0.11291	-0.040069	0.062765	-0.11291
145	-0.0403385	0.0193261	-0.0255655	0.0166858	-0.0289334	0.0291325	-0.0197492	0.0251463	-0.047237	0.0235579	0.0469384	0.0331066		145	-0.0404452	0.046942	0.083161	0.0270477	-0.0344954	0.0387233	0.0789692	0.0640829	0.0555126	0.0390173	0.00584402	0.0522916		145	0.0482811	0.0516417	-0.111953	0.0616066	0.0614962	-0.111953	-0.00465147	0.0498834	-0.111953	0.0375892	0.0302931	-0.111953	0.0901957	0.0513955	-0.111953	-0.0414378	0.0638339	-0.111953
146	-0.0406342	0.0189584	-0.0254394	0.0167378	-0.0308078	0.0295615	-0.0204911	0.0255202	-0.045376	0.0228469	0.0472958	0.0332531		146	-0.0411635	0.0476949	0.0842889	0.0274887	-0.0346816	0.0386694	0.0797172	0.0640392	0.0561332	0.0387794	0.00666434	0.0525786		146	0.0478122	0.0517391	-0.112992	0.0604056	0.0610883	-0.112992	-0.00524085	0.050311	-0.112992	0.0374486	0.0304977	-0.112992	0.0893554	0.0512383	-0.112992	-0.043182	0.0648707	-0.112992
147	-0.0414852	0.0196883	-0.0254106	0.0165668	-0.0308172	0.02962	-0.0212987	0.0255361	-0.0456705	0.0224983	0.0468273	0.0335768		147	-0.0396006	0.047359	0.0857698	0.0280544	-0.0355991	0.03874	0.0794446	0.0640584	0.0544957	0.0384618	0.00443041	0.0519226		147	0.0494294	0.0503688	-0.111905	0.0618461	0.0606421	-0.111905	-0.00307642	0.0512059	-0.111905	0.0396477	0.0304136	-0.111905	0.0895406	0.0511234	-0.111905	-0.04097	0.0643751	-0.111905
148	-0.0427873	0.020169	-0.0237986	0.015978	-0.0309648	0.030268	-0.0214058	0.0257761	-0.0451711	0.0219913	0.0497624	0.0335981		148	-0.0395467	0.0468617	0.0864351	0.0280516	-0.0359739	0.0387691	0.0797464	0.0646472	0.0507793	0.0381285	0.00290066	0.0508976		148	0.0494675	0.0501895	-0.108935	0.0623941	0.0597117	-0.108935	0.000472953	0.0520171	-0.108935	0.0379649	0.0308864	-0.108935	0.0921442	0.0516897	-0.108935	-0.0422523	0.0668289	-0.108935
149	-0.0430858	0.0200396	-0.0231463	0.0162165	-0.0324024	0.0306419	-0.0210959	0.026083	-0.0453833	0.0216299	0.0506702	0.0335025		149	-0.0384872	0.0468314	0.0854693	0.0279512	-0.0356328	0.0384755	0.0793992	0.0644558	0.0525746	0.0380749	0.0037683	0.0504598		149	0.0470824	0.0499239	-0.110785	0.0637675	0.0602992	-0.110785	0.00311358	0.0526701	-0.110785	0.0358399	0.032064	-0.110785	0.0943483	0.0522787	-0.110785	-0.0436461	0.0689818	-0.110785
150	-0.0436375	0.020026	-0.0215502	0.0158278	-0.0354247	0.0299974	-0.0207767	0.0261632	-0.0447781	0.0215085	0.0475213	0.0333911		150	-0.0384219	0.0466477	0.0878247	0.0281023	-0.03477	0.0382854	0.079993	0.0652636	0.0530618	0.0378492	0.00463161	0.0509593		150	0.0447103	0.0496978	-0.107443	0.0657259	0.0617665	-0.107443	0.00294512	0.0530226	-0.107443	0.0383478	0.0324409	-0.107443	0.0935842	0.0521633	-0.107443	-0.0426991	0.0692535	-0.107443
151	-0.0449209	0.0200704	-0.0217039	0.0158412	-0.0368298	0.029984	-0.0214727	0.0255222	-0.0463657	0.0217469	0.0471753	0.0330493		151	-0.0412187	0.0473583	0.0892206	0.0274115	-0.0346921	0.0380571	0.0794316	0.0651858	0.0521227	0.0379976	0.00514648	0.0514117		151	0.043792	0.0500598	-0.104198	0.0683703	0.0626734	-0.104198	0.00432993	0.0529075	-0.104198	0.0404162	0.0324696	-0.104198	0.0911138	0.0517818	-0.104198	-0.0411782	0.0695704	-0.104198
152	-0.0443786	0.0207515	-0.0232096	0.0161783	-0.0376569	0.0302368	-0.0220507	0.0252562	-0.0479866	0.0223265	0.0490278	0.0327006		152	-0.0414361	0.0475546	0.0890931	0.0272969	-0.0363532	0.0377703	0.078085	0.0653758	0.0507185	0.0381546	0.00564108	0.0514237		152	0.0430144	0.0516678	-0.10204	0.0681411	0.062536	-0.10204	0.00683616	0.0528901	-0.10204	0.040389	0.0324445	-0.10204	0.091233	0.0515016	-0.10204	-0.0398245	0.0693759	-0.10204
153	-0.0430757	0.0211506	-0.0231987	0.0164842	-0.0379023	0.0303258	-0.0207357	0.0251197	-0.049169	0.0222144	0.0480215	0.0328655		153	-0.0391025	0.0479847	0.090595	0.0277886	-0.0361848	0.0376531	0.0780915	0.0656912	0.0526071	0.0384447	0.00655252	0.0511741		153	0.0445156	0.0523965	-0.0985513	0.0681525	0.0620806	-0.0985513	0.0097921	0.0527843	-0.0985513	0.0392983	0.0327538	-0.0985513	0.0916243	0.0518917	-0.0985513	-0.033355	0.0662134	-0.0985513
154	-0.0397069	0.0210754	-0.0219976	0.0172779	-0.0383132	0.0305235	-0.0195241	0.0248807	-0.0506901	0.0221262	0.0470467	0.0332622		154	-0.0375202	0.0481098	0.0900648	0.0280793	-0.0349582	0.037209	0.0802445	0.0659808	0.0545869	0.039258	0.00628589	0.0511677		154	0.0454417	0.0524673	-0.097448	0.0659654	0.061203	-0.097448	0.00899559	0.0517133	-0.097448	0.0372862	0.0327811	-0.097448	0.0906968	0.0519151	-0.097448	-0.0277206	0.063123	-0.097448
155	-0.0402935	0.020612	-0.0206931	0.0175175	-0.037695	0.0306745	-0.0182285	0.0249902	-0.0516944	0.0221499	0.0465482	0.0334776		155	-0.0378098	0.04853	0.0902983	0.0277206	-0.0339515	0.0370464	0.0830953	0.0667291	0.0536832	0.0389959	0.0072959	0.0520459		155	0.0449918	0.0528501	-0.0964907	0.0623297	0.0593749	-0.0964907	0.00660239	0.0514111	-0.0964907	0.038303	0.0331693	-0.0964907	0.0907998	0.0517344	-0.0964907	-0.0274886	0.0636194	-0.0964907
156	-0.0380564	0.0208018	-0.0207511	0.0175285	-0.0366217	0.0304905	-0.0169646	0.0256695	-0.0501174	0.0215709	0.0477112	0.0341517		156	-0.0371957	0.0489817	0.0910572	0.02724	-0.0333913	0.0375029	0.0813657	0.0666929	0.0520294	0.0390475	0.00772344	0.052888		156	0.044772	0.0533815	-0.090893	0.0607355	0.0582988	-0.090893	0.00676342	0.0516889	-0.090893	0.0397207	0.0333887	-0.090893	0.0924767	0.0514144	-0.090893	-0.0279753	0.0642542	-0.090893
157	-0.0374253	0.0205001	-0.0226494	0.018129	-0.0368793	0.0304176	-0.0164782	0.0262565	-0.0484973	0.0208608	0.0475262	0.0350653		157	-0.0371109	0.0495487	0.0912193	0.0274001	-0.0328364	0.0372131	0.0809665	0.0667403	0.0507436	0.0395592	0.0073673	0.0529255		157	0.0470358	0.0522962	-0.0863176	0.0613071	0.0581499	-0.0863176	0.00740567	0.0517521	-0.0863176	0.0428936	0.0333646	-0.0863176	0.093569	0.0511346	-0.0863176	-0.0262814	0.0648944	-0.0863176
158	-0.0378175	0.0200669	-0.0235443	0.0187065	-0.0387245	0.0293234	-0.0166892	0.0264126	-0.047611	0.0206484	0.0480446	0.0344393		158	-0.0379558	0.0499443	0.0900458	0.0274213	-0.0332347	0.0364689	0.0815912	0.0671713	0.0502082	0.0400907	0.00634363	0.0525222		158	0.0480223	0.0519601	-0.0863824	0.0604775	0.0579326	-0.0863824	0.00780806	0.0513854	-0.0863824	0.0449715	0.033539	-0.0863824	0.0930947	0.0511586	-0.0863824	-0.0328488	0.0674781	-0.0863824
159	-0.0385951	0.0202688	-0.0223761	0.0184558	-0.0393479	0.0281315	-0.0158187	0.0264337	-0.0459605	0.0201789	0.0488729	0.0344784		159	-0.0381505	0.049785	0.0914826	0.0269034	-0.0345043	0.0368712	0.0816204	0.0673153	0.0521215	0.0397121	0.00640204	0.0530433		159	0.0490148	0.0517318	-0.0834133	0.0609263	0.0584654	-0.0834133	0.0068259	0.0514081	-0.0834133	0.0442544	0.0338383	-0.0834133	0.0938975	0.0511032	-0.0834133	-0.0366795	0.0707442	-0.0834133
160	-0.0392101	0.0205492	-0.0210253	0.0181105	-0.0397905	0.0282743	-0.0155128	0.0264136	-0.0451866	0.0196822	0.0464229	0.0346228		160	-0.0365479	0.0493444	0.0918441	0.0265725	-0.0350418	0.0372323	0.0802429	0.0673273	0.0525048	0.0393472	0.0061853	0.0535016		160	0.0491779	0.0524217	-0.0799086	0.0650093	0.0593215	-0.0799086	0.00771084	0.0524845	-0.0799086	0.0439853	0.0343617	-0.0799086	0.0955854	0.0509567	-0.0799086	-0.0324448	0.0702559	-0.0799086
161	-0.040132	0.0203238	-0.0201317	0.01804	-0.0415558	0.0286842	-0.0152447	0.02651	-0.0440764	0.0196979	0.0432054	0.0342206		161	-0.0344804	0.0491141	0.0902742	0.0261556	-0.0353091	0.0373727	0.0781466	0.066438	0.0518907	0.0392856	0.0056162	0.0538536		161	0.0475023	0.0538753	-0.073808	0.0648277	0.0597624	-0.073808	0.0104807	0.0526421	-0.073808	0.0441522	0.0342789	-0.073808	0.0957496	0.0509047	-0.073808	-0.0293788	0.0697422	-0.073808
162	-0.0423642	0.0203958	-0.0198494	0.0179978	-0.0409863	0.0284786	-0.0150756	0.0266878	-0.0442078	0.0195547	0.0407165	0.0336356		162	-0.03503	0.0493514	0.0892426	0.0258212	-0.0373166	0.0375012	0.0771163	0.0663793	0.0511517	0.0392487	0.0050467	0.0539673		162	0.0461191	0.0563304	-0.0708875	0.0688729	0.0602921	-0.0708875	0.0117111	0.0526704	-0.0708875	0.0445431	0.0342479	-0.0708875	0.0981956	0.0505426	-0.0708875	-0.0297823	0.0696938	-0.0708875
163	-0.0428088	0.0213782	-0.0174619	0.017498	-0.0410848	0.0280158	-0.0167687	0.0270389	-0.0440094	0.0190825	0.0397024	0.0335568		163	-0.035271	0.0491463	0.088936	0.0255348	-0.0378435	0.0375221	0.0788378	0.0665694	0.0532244	0.0391556	0.00583241	0.0538782		163	0.0477432	0.0561416	-0.0754143	0.0705005	0.0602029	-0.0754143	0.0113089	0.052386	-0.0754143	0.0417706	0.0339919	-0.0754143	0.0987995	0.0502884	-0.0754143	-0.0303296	0.069612	-0.0754143
164	-0.0428648	0.0225586	-0.0153688	0.0172548	-0.0425179	0.0282669	-0.0178655	0.0273717	-0.0443891	0.0191045	0.039571	0.0344078		164	-0.0353472	0.0490685	0.0875693	0.0251634	-0.0372241	0.036984	0.0799298	0.0672359	0.0522777	0.0384408	0.00575899	0.0538043		164	0.0490161	0.0562823	-0.0692487	0.0713946	0.0602458	-0.0692487	0.00784957	0.0513757	-0.0692487	0.041506	0.0339487	-0.0692487	0.0986586	0.0500673	-0.0692487	-0.0235269	0.0663376	-0.0692487
165	-0.0450349	0.0234057	-0.0149279	0.0174229	-0.0417614	0.0282614	-0.0187745	0.0273551	-0.0446398	0.0187303	0.038679	0.0354098		165	-0.036081	0.0494742	0.0859882	0.0248122	-0.0372099	0.0372628	0.080728	0.068419	0.0531843	0.0385541	0.00696208	0.0540988		165	0.0484157	0.0571541	-0.0663445	0.0670858	0.0593008	-0.0663445	0.00684078	0.050199	-0.0663445	0.0419598	0.0343289	-0.0663445	0.0998651	0.0500107	-0.0663445	-0.0184858	0.0642402	-0.0663445
166	-0.0451278	0.0236449	-0.0143994	0.0173961	-0.0387857	0.027717	-0.0192681	0.0276997	-0.0441717	0.018077	0.0390713	0.0357504		166	-0.034551	0.0498686	0.0857712	0.0249236	-0.0352714	0.0376781	0.079761	0.0684669	0.0525235	0.0384272	0.00667125	0.0541608		166	0.0478896	0.058222	-0.064008	0.06329	0.0582877	-0.064008	0.00890285	0.0498794	-0.064008	0.0409404	0.0344956	-0.064008	0.0999097	0.0498677	-0.064008	-0.0219309	0.0655858	-0.064008
167	-0.0451679	0.0235726	-0.0136753	0.0173365	-0.0380215	0.0273455	-0.0176493	0.0280979	-0.0429958	0.0172936	0.0406792	0.0369995		167	-0.0336533	0.049851	0.0874842	0.0253446	-0.034809	0.037783	0.0810623	0.0681395	0.0531011	0.038333	0.00825455	0.0549554		167	0.0506593	0.0569267	-0.0602114	0.0626027	0.0583526	-0.0602114	0.00944463	0.0495739	-0.0602114	0.04146	0.0342329	-0.0602114	0.100766	0.0494395	-0.0602114	-0.0206708	0.0659398	-0.0602114
168	-0.0441737	0.023319	-0.0128665	0.0174262	-0.0368809	0.0264239	-0.0168064	0.0277629	-0.0413534	0.0164848	0.0424449	0.0391121		168	-0.033311	0.0499852	0.0869431	0.0255112	-0.0339677	0.0378361	0.0804814	0.0679999	0.0542004	0.0380898	0.0107903	0.0556675		168	0.0499733	0.05607	-0.0586862	0.062985	0.0581793	-0.0586862	0.0115859	0.0495766	-0.0586862	0.0433901	0.0344512	-0.0586862	0.101284	0.0487987	-0.0586862	-0.0194317	0.0663243	-0.0586862
169	-0.0440983	0.0233093	-0.0107065	0.0176895	-0.0365471	0.0258386	-0.0159108	0.0274682	-0.0421861	0.0161171	0.0429872	0.0401665		169	-0.0336099	0.0495185	0.0870463	0.0252445	-0.0336959	0.0377618	0.0798697	0.0681802	0.0552497	0.0384381	0.00974861	0.0555044		169	0.0484583	0.0561526	-0.0483995	0.065071	0.0583285	-0.0483995	0.0125294	0.0498287	-0.0483995	0.0410532	0.0341778	-0.0483995	0.103124	0.0490811	-0.0483995	-0.0224669	0.0694335	-0.0483995
170	-0.0442114	0.0235384	-0.00852872	0.0182495	-0.0371575	0.0259169	-0.0156252	0.0277967	-0.0425678	0.0158082	0.0443465	0.0404204		170	-0.0330802	0.0493182	0.0882803	0.0250336	-0.0333398	0.0373105	0.0775382	0.0669934	0.055646	0.0383013	0.00968885	0.0558857		170	0.0465576	0.0577908	-0.0364416	0.0679455	0.0585459	-0.0364416	0.0127625	0.0500232	-0.0364416	0.0419407	0.0341222	-0.0364416	0.104527	0.0495396	-0.0364416	-0.0247584	0.0727598	-0.0364416
171	-0.0445518	0.0243008	-0.00833321	0.0183222	-0.03716	0.0258654	-0.01568	0.0278548	-0.0419067	0.015745	0.0465579	0.040541		171	-0.0321927	0.0496315	0.0902296	0.0248648	-0.0364221	0.0369427	0.077126	0.0665062	0.0572296	0.0384811	0.00940829	0.0557761		171	0.0463762	0.058416	-0.0315578	0.0685473	0.0584642	-0.0315578	0.0165547	0.0507227	-0.0315578	0.0418057	0.0337512	-0.0315578	0.103727	0.0489828	-0.0315578	-0.0224664	0.0723141	-0.0315578
172	-0.0450166	0.025626	-0.00896112	0.0184973	-0.0359901	0.0264533	-0.0155266	0.027755	-0.0425853	0.0159445	0.0468557	0.0401236		172	-0.0311851	0.0500276	0.0899278	0.0246187	-0.0388551	0.0369084	0.0758086	0.0663783	0.0571906	0.0389126	0.0101763	0.055601		172	0.0413311	0.0592563	-0.0279883	0.0696478	0.0586662	-0.0279883	0.0198926	0.0512545	-0.0279883	0.04249	0.0336456	-0.0279883	0.104191	0.0484783	-0.0279883	-0.0224702	0.0719552	-0.0279883
173	-0.0456364	0.0258312	-0.00959025	0.0191131	-0.0358814	0.0278969	-0.0153076	0.0279376	-0.0447327	0.0162414	0.0465397	0.0397607		173	-0.0319172	0.0500541	0.0890991	0.0245824	-0.0393516	0.0373309	0.0776615	0.0666652	0.0531388	0.0386625	0.00841342	0.0553456		173	0.0420393	0.059295	-0.0231045	0.0726543	0.0596457	-0.0231045	0.0202719	0.0508292	-0.0231045	0.0388023	0.0327336	-0.0231045	0.107767	0.0484252	-0.0231045	-0.0208206	0.0722487	-0.0231045
174	-0.0467231	0.0261304	-0.00906659	0.0192966	-0.0367272	0.0281655	-0.015974	0.0289713	-0.0476929	0.0166475	0.0447991	0.0398497		174	-0.0327739	0.0495054	0.0891091	0.0246517	-0.038802	0.0379192	0.0784711	0.0669095	0.0509821	0.0384028	0.0066392	0.0546917		174	0.0434371	0.0589027	-0.0167605	0.0743923	0.0597167	-0.0167605	0.0197392	0.0504839	-0.0167605	0.0362051	0.0332309	-0.0167605	0.109254	0.0480298	-0.0167605	-0.0138298	0.0689236	-0.0167605
175	-0.0459613	0.0262868	-0.00867272	0.0197835	-0.0368265	0.0285803	-0.0173451	0.0307365	-0.0498277	0.0175506	0.0420064	0.0400472		175	-0.0314045	0.0488875	0.0907964	0.024582	-0.0386133	0.0383684	0.0804084	0.0683184	0.0508353	0.0382704	0.00600953	0.0544056		175	0.0425106	0.0597774	-0.017296	0.0732454	0.0587409	-0.017296	0.0182223	0.0500324	-0.017296	0.037035	0.0335574	-0.017296	0.109188	0.0474673	-0.017296	-0.00558686	0.0659854	-0.017296
176	-0.0450738	0.0266867	-0.00862689	0.0197481	-0.0363045	0.0284986	-0.0192888	0.0318135	-0.0508459	0.0177079	0.0420993	0.0395081		176	-0.0274351	0.0485893	0.0934918	0.0256319	-0.0370103	0.0385429	0.0804538	0.0678877	0.0519686	0.0383909	0.00565393	0.0545277		176	0.0420892	0.0603337	-0.0158519	0.0733113	0.0590425	-0.0158519	0.0151338	0.0498185	-0.0158519	0.0381086	0.0335892	-0.0158519	0.107855	0.0473598	-0.0158519	-0.00700277	0.0667616	-0.0158519
177	-0.0428546	0.0254426	-0.00715527	0.0194048	-0.0350673	0.0277011	-0.0198251	0.031932	-0.050435	0.0174262	0.043955	0.0387426		177	-0.0248212	0.0486383	0.0928948	0.0260929	-0.0358494	0.0390154	0.0806777	0.0676475	0.0517812	0.0385537	0.00504657	0.0547268		177	0.0459998	0.0588383	-0.0159168	0.0720701	0.058841	-0.0159168	0.0160185	0.0491424	-0.0159168	0.0397088	0.0335937	-0.0159168	0.10805	0.0473465	-0.0159168	-0.00622288	0.0666351	-0.0159168
178	-0.0412698	0.0243557	-0.00669732	0.0196811	-0.0338436	0.02624	-0.0208586	0.0319305	-0.0482685	0.0168654	0.0442086	0.038804		178	-0.0237276	0.0485771	0.0919603	0.0265254	-0.0367689	0.0391585	0.0798648	0.0679897	0.0535919	0.0383374	0.00368326	0.05464		178	0.0466861	0.0583417	-0.0185453	0.0722483	0.0592514	-0.0185453	0.0172531	0.048443	-0.0185453	0.043483	0.0340289	-0.0185453	0.107164	0.0465771	-0.0185453	-0.00654685	0.0666813	-0.0185453
179	-0.0402586	0.0245619	-0.00633306	0.0194601	-0.0331864	0.0244526	-0.0203159	0.032143	-0.047527	0.0168385	0.0454072	0.0386486		179	-0.0229801	0.0486358	0.0909313	0.0264947	-0.037609	0.0387813	0.0791234	0.0683156	0.0551171	0.0380986	0.00144906	0.0547418		179	0.0495199	0.0589658	-0.0212224	0.0717772	0.0588463	-0.0212224	0.0174404	0.0494167	-0.0212224	0.043481	0.0334946	-0.0212224	0.108568	0.046764	-0.0212224	-0.00688379	0.0668929	-0.0212224
180	-0.0427402	0.0248229	-0.00629493	0.0189357	-0.0321014	0.0238491	-0.0181381	0.0311404	-0.0491329	0.0168097	0.0468606	0.0397752		180	-0.0233402	0.0487834	0.0902158	0.0260521	-0.0371255	0.0378906	0.0775755	0.0680708	0.0568755	0.0373673	0.00213092	0.0550677		180	0.0486993	0.0591388	-0.0203787	0.0729414	0.0590153	-0.0203787	0.0190447	0.0497816	-0.0203787	0.0435802	0.0336338	-0.0203787	0.109556	0.0472243	-0.0203787	-0.0132186	0.0705504	-0.0203787
181	-0.0427658	0.0248933	-0.00731792	0.0191501	-0.0318548	0.0238855	-0.015652	0.0302971	-0.0524952	0.0161996	0.0474069	0.0409467		181	-0.0231176	0.0488556	0.0884494	0.0255046	-0.0388202	0.037422	0.0773548	0.0682439	0.0594999	0.0378904	0.00182724	0.0552968		181	0.0463576	0.0593019	-0.0147648	0.0746515	0.0594578	-0.0147648	0.0213096	0.050538	-0.0147648	0.0429716	0.0340808	-0.0147648	0.10915	0.0473699	-0.0147648	-0.0177021	0.0736636	-0.0147648
182	-0.0428266	0.0253467	-0.00744245	0.0193798	-0.0345948	0.0237352	-0.015134	0.0305784	-0.0498286	0.0152507	0.0466318	0.041158		182	-0.0219838	0.0488938	0.0876809	0.0253197	-0.0399904	0.0372654	0.0774343	0.0684304	0.0597502	0.0382216	0.00218649	0.0553436		182	0.0446681	0.0603813	-0.006344	0.0743639	0.0596909	-0.006344	0.0252562	0.0513312	-0.006344	0.0405821	0.0352866	-0.006344	0.110037	0.0472802	-0.006344	-0.0158974	0.0730812	-0.006344
183	-0.0439109	0.0256786	-0.00811579	0.0193808	-0.036257	0.0237144	-0.0153461	0.0311333	-0.0494331	0.0152495	0.0469121	0.0413383		183	-0.0212898	0.0489672	0.086914	0.0247942	-0.0396915	0.0375335	0.076086	0.0690672	0.0599169	0.0384316	0.00179195	0.0551408		183	0.0443197	0.0605869	-0.00111951	0.0762715	0.0607704	-0.00111951	0.0259165	0.0513729	-0.00111951	0.0359931	0.0347028	-0.00111951	0.109733	0.047396	-0.00111951	-0.0160618	0.0728116	-0.00111951
184	-0.0466018	0.0259633	-0.00904224	0.0199469	-0.0371543	0.0239642	-0.0143844	0.0310698	-0.049431	0.0154255	0.045795	0.041225		184	-0.0211929	0.048838	0.0872425	0.0247693	-0.0379546	0.0375999	0.0761396	0.0703651	0.0613946	0.0384856	0.00310118	0.0553253		184	0.0431742	0.060324	-0.00535427	0.0783021	0.0614895	-0.00535427	0.026557	0.0511357	-0.00535427	0.0365461	0.034968	-0.00535427	0.110535	0.0475172	-0.00535427	-0.0161294	0.0727061	-0.00535427
185	-0.0474865	0.0260774	-0.00858997	0.0206811	-0.0361686	0.0250747	-0.0130657	0.0310374	-0.0508122	0.0155067	0.0457792	0.0409146		185	-0.0221939	0.049257	0.0869756	0.0244561	-0.0370667	0.0380926	0.0769817	0.0707884	0.062725	0.0385396	0.00489771	0.0556041		185	0.0411428	0.0611601	-0.00981617	0.0777553	0.060071	-0.00981617	0.0276791	0.0513786	-0.00981617	0.0364611	0.0348459	-0.00981617	0.111309	0.0476206	-0.00981617	-0.010006	0.0694845	-0.00981617
186	-0.0455435	0.0265583	-0.00859118	0.0209348	-0.0353789	0.0259255	-0.0133898	0.0321495	-0.0519804	0.0156081	0.0444345	0.0408571		186	-0.0204096	0.0497653	0.0885683	0.0243569	-0.0369507	0.0380491	0.0750638	0.0710189	0.0642165	0.0389286	0.00533065	0.0560155		186	0.0392903	0.0620574	-0.00429964	0.0750904	0.0591724	-0.00429964	0.0270163	0.0518241	-0.00429964	0.0339504	0.035254	-0.00429964	0.112306	0.0472125	-0.00429964	-0.00228127	0.0659151	-0.00429964
187	-0.0431264	0.0271874	-0.00774464	0.0208718	-0.0354551	0.0262371	-0.0152605	0.0341088	-0.0561681	0.0165598	0.0464265	0.040247		187	-0.017541	0.0492298	0.0873569	0.0238305	-0.0370294	0.0379931	0.0747361	0.0712039	0.0643066	0.0397848	0.00364811	0.0562715		187	0.037697	0.0622764	-0.00438076	0.0725941	0.058407	-0.00438076	0.0251932	0.051737	-0.00438076	0.0321844	0.0358207	-0.00438076	0.112081	0.0469292	-0.00438076	-0.00167066	0.0654287	-0.00438076
188	-0.0429556	0.0274772	-0.00721894	0.0207865	-0.0349858	0.0261714	-0.0164446	0.0350333	-0.0567774	0.0164786	0.0472853	0.03904		188	-0.0158816	0.0483042	0.088444	0.0240421	-0.0367629	0.0380266	0.0752731	0.0715302	0.0658398	0.0401391	0.00377074	0.0557428		188	0.038198	0.0621864	-0.00460792	0.0687446	0.0575437	-0.00460792	0.0254752	0.051404	-0.00460792	0.0321649	0.0359265	-0.00460792	0.113772	0.0471108	-0.00460792	0.000580845	0.0651319	-0.00460792
189	-0.0420888	0.0267427	-0.0052123	0.0203875	-0.0358579	0.0265865	-0.0167305	0.0350228	-0.0574239	0.0162795	0.0462505	0.0379848		189	-0.0146602	0.0479007	0.0899186	0.0235234	-0.0379274	0.0385258	0.0749957	0.0713791	0.0676254	0.0408974	0.00389392	0.0554945		189	0.0381327	0.0624434	-0.0130936	0.0689246	0.0572985	-0.0130936	0.0255643	0.0516228	-0.0130936	0.0325107	0.0361578	-0.0130936	0.11581	0.0475983	-0.0130936	0.00236669	0.0650725	-0.0130936
190	-0.0405081	0.026029	-0.00427246	0.0202571	-0.0347185	0.0262734	-0.0182731	0.035063	-0.0562647	0.0159805	0.0456907	0.0373899		190	-0.0138514	0.0474484	0.0909451	0.02364	-0.0377165	0.038168	0.0746679	0.07151	0.0680108	0.0405206	0.00239688	0.0550096		190	0.0375636	0.0628991	-0.0137426	0.0678845	0.0568485	-0.0137426	0.0260364	0.0513664	-0.0137426	0.0301613	0.036145	-0.0137426	0.115405	0.0482221	-0.0137426	0.00234073	0.0645789	-0.0137426
191	-0.0404501	0.0259252	-0.00485089	0.0203492	-0.0337146	0.0257493	-0.0202558	0.0349073	-0.0547577	0.015703	0.0458842	0.0377509		191	-0.014803	0.0472637	0.0913835	0.0238463	-0.0359763	0.0383255	0.0742218	0.0718742	0.068169	0.0407128	0.00122732	0.0551537		191	0.0365288	0.0639246	-0.0136777	0.0683184	0.0569433	-0.0136777	0.0249768	0.051559	-0.0136777	0.0286756	0.0361665	-0.0136777	0.113735	0.0484273	-0.0136777	-4.54368e-05	0.0657313	-0.0136777
192	-0.0411189	0.0258929	-0.00474137	0.020496	-0.0323606	0.0253419	-0.0184208	0.0329929	-0.0540171	0.0153903	0.0452904	0.0390547		192	-0.0149778	0.0471151	0.0917199	0.0236973	-0.0345299	0.0386286	0.0732093	0.0716777	0.0676781	0.0414299	0.000266254	0.0557334		192	0.0378589	0.0637743	-0.011098	0.0689021	0.0567244	-0.011098	0.0233217	0.051424	-0.011098	0.0285723	0.0358781	-0.011098	0.114519	0.0487643	-0.011098	-0.00228341	0.0666057	-0.011098
193	-0.0425037	0.0251642	-0.00564997	0.0208951	-0.0322766	0.0252427	-0.0160122	0.0311996	-0.0521828	0.0152929	0.0436017	0.0401862		193	-0.0139053	0.0472831	0.0916646	0.0230335	-0.0333925	0.0385212	0.075033	0.0720056	0.0669342	0.0420707	0.000781808	0.0559851		193	0.0370395	0.0640653	-0.0137264	0.0719216	0.0575362	-0.0137264	0.0208998	0.0512796	-0.0137264	0.0301614	0.0367854	-0.0137264	0.114371	0.0487748	-0.0137264	-0.0029281	0.0666567	-0.0137264
194	-0.0445372	0.0246632	-0.00597082	0.0216259	-0.0326332	0.0252177	-0.0158621	0.0316699	-0.0513699	0.0153463	0.0422161	0.0403683		194	-0.0144152	0.0471188	0.0914431	0.0230376	-0.0316653	0.0381633	0.077483	0.0728683	0.0678311	0.041682	0.000116577	0.0562501		194	0.0353018	0.0638849	-0.0137102	0.0733595	0.058298	-0.0137102	0.0212364	0.0504403	-0.0137102	0.0251105	0.0366117	-0.0137102	0.115181	0.0491136	-0.0137102	-0.00259116	0.0665708	-0.0137102
195	-0.0476134	0.0257832	-0.00554816	0.0218431	-0.0334083	0.0252894	-0.0167678	0.032282	-0.0520202	0.0152964	0.04071	0.0403674		195	-0.0142266	0.0471036	0.0921276	0.0233226	-0.0303166	0.0380416	0.0756301	0.0728459	0.0679601	0.0419984	-0.000417499	0.0563911		195	0.0350909	0.0642017	-0.0245648	0.0730263	0.0583113	-0.0245648	0.0217282	0.0501808	-0.0245648	0.0239543	0.036416	-0.0245648	0.115023	0.0490781	-0.0245648	0.00077933	0.0643076	-0.0245648
196	-0.0498148	0.0267585	-0.00440145	0.0220531	-0.0344836	0.0252425	-0.016378	0.0322677	-0.0534301	0.0157575	0.0398306	0.03991		196	-0.0131728	0.0470646	0.0924828	0.0234082	-0.0290332	0.03788	0.0755084	0.0724537	0.0691189	0.0420457	-0.00137329	0.0566168		196	0.0361812	0.0646626	-0.0259439	0.0729518	0.0579098	-0.0259439	0.0226869	0.0505879	-0.0259439	0.0227323	0.0360998	-0.0259439	0.114749	0.0491583	-0.0259439	0.0055468	0.0617418	-0.0259439
197	-0.0496428	0.0267704	-0.003288	0.0222343	-0.0339997	0.0256274	-0.0158633	0.0323382	-0.0553062	0.0159757	0.0412418	0.039129		197	-0.0107366	0.0476123	0.0930104	0.0233132	-0.028527	0.0383119	0.0761785	0.0724836	0.0697075	0.0422354	-0.00141899	0.0566799		197	0.0363037	0.0643751	-0.0253436	0.0732456	0.056648	-0.0253436	0.0219726	0.0512635	-0.0253436	0.022771	0.0363433	-0.0253436	0.1152	0.0492062	-0.0253436	0.00593674	0.0622172	-0.0253436
198	-0.0503632	0.0269227	-0.0032734	0.0223843	-0.0330489	0.0261651	-0.0178046	0.0339575	-0.0538487	0.0164271	0.0437981	0.0382648		198	-0.0103431	0.0479975	0.0936721	0.023318	-0.0275551	0.0384832	0.0759822	0.0725304	0.0689745	0.0424011	-0.00248039	0.0565203		198	0.0393605	0.0627921	-0.0274204	0.071977	0.0562202	-0.0274204	0.0225678	0.0515126	-0.0274204	0.022081	0.0363362	-0.0274204	0.11635	0.0501604	-0.0274204	0.0069546	0.062561	-0.0274204
199	-0.0504244	0.0272816	-0.00299189	0.0223443	-0.0338813	0.0261256	-0.0208663	0.0357061	-0.0538796	0.0165346	0.0442272	0.0377501		199	-0.00996709	0.048024	0.0942038	0.0233014	-0.0274788	0.0376404	0.0756901	0.0725822	0.0695635	0.0426341	-0.00259896	0.0566504		199	0.0391488	0.0628893	-0.033375	0.0699613	0.0556319	-0.033375	0.0225523	0.0516265	-0.033375	0.0240799	0.0366488	-0.033375	0.117536	0.0507683	-0.033375	0.00865878	0.0625195	-0.033375
200	-0.0495921	0.0277241	-0.00145091	0.0227001	-0.0340825	0.0259623	-0.0212703	0.0355958	-0.0542365	0.0171024	0.0445213	0.0376246		200	-0.00938623	0.0476227	0.0930483	0.0235655	-0.0276306	0.0370485	0.0752066	0.0726084	0.0699886	0.0422719	-0.00147632	0.056704		200	0.0393293	0.0624728	-0.0346568	0.0691906	0.0548794	-0.0346568	0.0229085	0.0515203	-0.0346568	0.0232369	0.0369609	-0.0346568	0.117326	0.0512928	-0.0346568	0.00938241	0.0625373	-0.0346568
201	-0.0465012	0.027412	-0.00153488	0.0232389	-0.0335397	0.0259612	-0.0214646	0.0355576	-0.051746	0.0170496	0.0452243	0.0373838		201	-0.00954118	0.0471723	0.0926508	0.023819	-0.0284118	0.0364964	0.0750541	0.0728283	0.0692743	0.0423892	-0.00130055	0.0565838		201	0.0370063	0.0630129	-0.034673	0.0699114	0.054674	-0.034673	0.022063	0.0513538	-0.034673	0.021775	0.0369639	-0.034673	0.116727	0.0512795	-0.034673	0.00919637	0.0627492	-0.034673
202	-0.0445238	0.0267324	-0.00122052	0.0234451	-0.0329629	0.0257666	-0.0210776	0.0358471	-0.0509039	0.0171894	0.047269	0.0373657		202	-0.00979024	0.0468034	0.0919984	0.0236995	-0.0274192	0.0365002	0.0766847	0.0727686	0.0696033	0.0426428	-0.00118454	0.0561088		202	0.0371839	0.0629428	-0.0364416	0.069502	0.0545255	-0.0364416	0.0217768	0.0509599	-0.0364416	0.0207522	0.0368962	-0.0364416	0.117566	0.0512397	-0.0364416	0.0101061	0.0625493	-0.0364416
203	-0.0452531	0.0264957	-0.00161601	0.0234592	-0.0318458	0.0254717	-0.0201131	0.0357759	-0.0514154	0.0171884	0.0490871	0.0375344		203	-0.0113105	0.0472282	0.0939094	0.023497	-0.0259298	0.0362428	0.0773775	0.0730285	0.0700438	0.041815	-0.00120212	0.055659		203	0.034598	0.0647339	-0.0382912	0.0724975	0.0553834	-0.0382912	0.0225033	0.0508202	-0.0382912	0.0216674	0.0374494	-0.0382912	0.117284	0.0508788	-0.0382912	0.0115852	0.0622333	-0.0382912
204	-0.0447801	0.0266299	-0.0012047	0.0235357	-0.0308946	0.0247923	-0.0159683	0.0340354	-0.0507437	0.0168831	0.0506341	0.0386399		204	-0.0114176	0.0472048	0.0965163	0.0236285	-0.0242525	0.0356574	0.0760893	0.0727073	0.0701829	0.0413968	-0.00205772	0.0558235		204	0.0348138	0.0648178	-0.0469879	0.0748362	0.0553775	-0.0469879	0.0224581	0.0508155	-0.0469879	0.0175571	0.0373516	-0.0469879	0.11758	0.0513386	-0.0469879	0.0120617	0.0628128	-0.0469879
205	-0.0442832	0.0272645	3.4086e-05	0.0236691	-0.0308306	0.0248582	-0.0134741	0.0325028	-0.0493933	0.0167669	0.0501774	0.0392444		205	-0.00986447	0.0469984	0.0981378	0.0240999	-0.0221165	0.0354601	0.0743645	0.0719221	0.0710457	0.0410931	-0.0036102	0.0560902		205	0.033427	0.0647332	-0.0592378	0.0746961	0.0556877	-0.0592378	0.0211609	0.05073	-0.0592378	0.017325	0.0372385	-0.0592378	0.116351	0.0514622	-0.0592378	0.00996165	0.0630187	-0.0592378
206	-0.0437823	0.0273836	0.000340337	0.0237392	-0.0301252	0.024759	-0.0161164	0.0324975	-0.0499425	0.0179369	0.0483817	0.0395111		206	-0.00866706	0.0467499	0.100257	0.0243567	-0.0219846	0.0352235	0.0730471	0.0720155	0.0718184	0.0407082	-0.003197	0.0563524		206	0.0323995	0.0644841	-0.0604872	0.0736492	0.055725	-0.0604872	0.0203525	0.0502733	-0.0604872	0.0179212	0.0370079	-0.0604872	0.117235	0.0516978	-0.0604872	0.00980589	0.0620585	-0.0604872
207	-0.0427078	0.0281206	-5.02793e-05	0.0236031	-0.0300205	0.0248159	-0.0176314	0.0323755	-0.0512625	0.0189205	0.0463381	0.0398168		207	-0.00790813	0.0475712	0.101618	0.0247897	-0.0230445	0.0350575	0.0747296	0.0718493	0.071459	0.0404594	-0.00280651	0.0566675		207	0.0337681	0.0646439	-0.0646408	0.0724551	0.0553007	-0.0646408	0.020599	0.0502778	-0.0646408	0.0155222	0.0363553	-0.0646408	0.118108	0.0520446	-0.0646408	0.00776369	0.0621758	-0.0646408
208	-0.0446021	0.0287753	-0.00226419	0.0239721	-0.0319846	0.0258843	-0.0180634	0.0323508	-0.0525102	0.0187618	0.0461292	0.0395964		208	-0.00672856	0.0478043	0.101158	0.0244876	-0.02413	0.0348379	0.0767918	0.0717846	0.0709958	0.040036	-0.00356477	0.0567753		208	0.037087	0.0639278	-0.0682752	0.0705562	0.0546147	-0.0682752	0.0213402	0.0505314	-0.0682752	0.0114186	0.0358417	-0.0682752	0.121903	0.053142	-0.0682752	0.00816824	0.0625186	-0.0682752
209	-0.0457638	0.0290634	-0.00164075	0.0241508	-0.0339243	0.0268806	-0.0172238	0.0319523	-0.0530294	0.0184675	0.0471469	0.0391076		209	-0.00626453	0.0470033	0.100872	0.0241999	-0.0228137	0.034428	0.076112	0.0715789	0.070849	0.039993	-0.000773101	0.0573333		209	0.0378118	0.0635819	-0.0669123	0.069483	0.0542757	-0.0669123	0.022354	0.0505898	-0.0669123	0.013345	0.0361849	-0.0669123	0.122645	0.0531078	-0.0669123	0.00908387	0.0626583	-0.0669123
210	-0.0448957	0.0294946	-0.00169632	0.0241076	-0.0336128	0.0269179	-0.0175495	0.0329842	-0.0531786	0.0187257	0.0455001	0.0385082		210	-0.00688635	0.047141	0.102776	0.0241516	-0.0226231	0.0345715	0.0751628	0.0712667	0.0702551	0.0401354	0.00107534	0.057436		210	0.0380937	0.063477	-0.0699626	0.0713858	0.0540622	-0.0699626	0.0228431	0.0506332	-0.0699626	0.0139697	0.0355038	-0.0699626	0.123587	0.0533531	-0.0699626	0.00878263	0.0624158	-0.0699626
211	-0.044611	0.0296021	-0.00218672	0.0244064	-0.0332895	0.0268723	-0.018411	0.0339479	-0.0533575	0.0191253	0.0445947	0.0377584		211	-0.0075605	0.0472667	0.102512	0.0243463	-0.0226377	0.0347607	0.0761963	0.0708527	0.0692638	0.0400361	0.000504896	0.057145		211	0.038095	0.0637871	-0.0671395	0.0710876	0.0540698	-0.0671395	0.0224426	0.0507998	-0.0671395	0.0115489	0.0360977	-0.0671395	0.123434	0.053561	-0.0671395	0.00798867	0.0628243	-0.0671395
212	-0.0452624	0.02939	-0.00143671	0.0246716	-0.0350682	0.0268917	-0.0185562	0.0333857	-0.0525459	0.0193369	0.0460424	0.0376678		212	-0.00783917	0.0475446	0.101678	0.0243516	-0.0237321	0.0351683	0.0757064	0.0707564	0.0679483	0.0398402	0.00107169	0.0565734		212	0.039552	0.0638674	-0.0671233	0.0707725	0.053777	-0.0671233	0.0226786	0.0505465	-0.0671233	0.0111865	0.0361418	-0.0671233	0.123956	0.053593	-0.0671233	0.00735968	0.0626033	-0.0671233
213	-0.0451107	0.028578	-0.000207665	0.0247574	-0.0351136	0.0271776	-0.0194032	0.0326171	-0.0499292	0.0188938	0.0469291	0.0374767		213	-0.00801035	0.0476085	0.101577	0.0245295	-0.0248597	0.0349823	0.0770514	0.0702424	0.0693818	0.0396608	0.00264039	0.0570703		213	0.0377453	0.0652291	-0.0672206	0.0702758	0.0542009	-0.0672206	0.0218103	0.0507479	-0.0672206	0.0134643	0.0365107	-0.0672206	0.122825	0.0532623	-0.0672206	0.00922773	0.0628767	-0.0672206
214	-0.0446613	0.0280446	-0.00125581	0.0249218	-0.0348329	0.0274937	-0.0207868	0.0328364	-0.0470046	0.0180592	0.0463341	0.0374634		214	-0.0073512	0.0472872	0.101618	0.0249291	-0.0253456	0.034905	0.077139	0.0696518	0.0696637	0.0400209	0.00193649	0.057443		214	0.0375725	0.0656485	-0.0663282	0.0713421	0.0543654	-0.0663282	0.0218484	0.0508853	-0.0663282	0.0111692	0.0361657	-0.0663282	0.122118	0.0533016	-0.0663282	0.0118416	0.0633312	-0.0663282
215	-0.0455119	0.0279782	-0.000420623	0.025152	-0.0343348	0.0271474	-0.0205742	0.0331427	-0.0436683	0.0178411	0.0473972	0.0375283		215	-0.00651358	0.0469857	0.101169	0.0249196	-0.0236842	0.0346155	0.0775852	0.0695311	0.0695907	0.0402318	0.00227614	0.0575076		215	0.0361098	0.065488	-0.0637322	0.0722986	0.0547114	-0.0637322	0.0213163	0.0511136	-0.0637322	0.01158	0.0368195	-0.0637322	0.120894	0.0533491	-0.0637322	0.0148849	0.0629564	-0.0637322
216	-0.0464663	0.0276725	0.00026651	0.0253347	-0.0338845	0.0269992	-0.0180423	0.031491	-0.0409672	0.0182622	0.0491065	0.0386364		216	-0.00615378	0.0466597	0.10046	0.0251016	-0.0238858	0.0344087	0.0780606	0.0696446	0.0684732	0.0402866	0.00213972	0.057446		216	0.0354466	0.0655693	-0.0739216	0.0717313	0.0544782	-0.0739216	0.0213648	0.0515152	-0.0739216	0.0124306	0.0367351	-0.0739216	0.121205	0.053161	-0.0739216	0.0161261	0.0621946	-0.0739216
217	-0.0456875	0.0276846	-2.71655e-05	0.0255025	-0.0326453	0.027004	-0.0159817	0.0294305	-0.0422076	0.0193109	0.0495848	0.0397287		217	-0.00457062	0.0472792	0.101729	0.0253311	-0.0232542	0.0338003	0.0781709	0.0695282	0.0697323	0.0405163	0.00176208	0.0579362		217	0.0359301	0.06505	-0.0738567	0.0694515	0.0538308	-0.0738567	0.0206743	0.0520411	-0.0738567	0.012211	0.0367352	-0.0738567	0.120771	0.0535479	-0.0738567	0.0155247	0.0624469	-0.0738567
218	-0.0458802	0.0284154	-0.00126271	0.0255222	-0.0350033	0.0265056	-0.0163517	0.0288938	-0.0438683	0.0203523	0.0488238	0.0394762		218	-0.00400639	0.0476438	0.102861	0.0256502	-0.0211377	0.0326403	0.0786577	0.0691374	0.0689916	0.0405246	0.0014753	0.0589111		218	0.0395747	0.0637827	-0.0738405	0.0687305	0.0529998	-0.0738405	0.0204151	0.052107	-0.0738405	0.00960974	0.0363151	-0.0738405	0.121981	0.0538921	-0.0738405	0.0155236	0.0626518	-0.0738405
219	-0.0471279	0.0287385	-0.00152595	0.0253211	-0.0382921	0.025418	-0.0160515	0.0289884	-0.0439697	0.0204661	0.0486453	0.0390365		219	-0.00472962	0.047077	0.10468	0.0254749	-0.01969	0.0320542	0.0805171	0.0686689	0.0669419	0.0404869	0.00316244	0.059709		219	0.0403738	0.0639379	-0.0761444	0.0688241	0.0521479	-0.0761444	0.0203173	0.0517183	-0.0761444	0.00821898	0.0364874	-0.0761444	0.123821	0.0545544	-0.0761444	0.017707	0.0625802	-0.0761444
220	-0.0481038	0.0290163	-0.000240111	0.0251891	-0.0390267	0.0247134	-0.0164105	0.0289125	-0.044538	0.0206128	0.0479485	0.0387066		220	-0.00544718	0.0462439	0.105679	0.02544	-0.0199577	0.0323838	0.0790325	0.0687465	0.0660889	0.0407151	0.00196381	0.0597953		220	0.0399361	0.0637029	-0.0753818	0.0685765	0.0513524	-0.0753818	0.0195518	0.0519615	-0.0753818	0.0088331	0.0363321	-0.0753818	0.1239	0.0545613	-0.0753818	0.0203295	0.0621477	-0.0753818
221	-0.0480032	0.0289472	0.00161523	0.0249608	-0.0386044	0.0247284	-0.0176383	0.0291159	-0.0441121	0.0204523	0.0477602	0.0383592		221	-0.0069545	0.0457432	0.105804	0.0254456	-0.0190998	0.0325043	0.0798454	0.0683315	0.0674401	0.0409594	0.0019131	0.0593639		221	0.0382458	0.0638306	-0.0755928	0.0659321	0.0519214	-0.0755928	0.0200034	0.0516234	-0.0755928	0.00855538	0.0369707	-0.0755928	0.124718	0.054571	-0.0755928	0.0209395	0.062326	-0.0755928
222	-0.0475627	0.0291005	0.00228492	0.0249078	-0.0388235	0.0247871	-0.0204858	0.0312025	-0.0425471	0.0205517	0.0505291	0.0380681		222	-0.00634443	0.04555	0.103452	0.0250833	-0.0163602	0.0329393	0.0798567	0.0679942	0.0685125	0.0415056	0.0025041	0.0587816		222	0.0374196	0.0644995	-0.0726236	0.065528	0.0526595	-0.0726236	0.0217621	0.0514492	-0.0726236	0.00824115	0.036994	-0.0726236	0.125214	0.0547907	-0.0726236	0.0208822	0.0620279	-0.0726236
223	-0.0485111	0.0283774	0.00328764	0.0246695	-0.0391171	0.0247942	-0.0219213	0.0325045	-0.0418324	0.0204008	0.0512223	0.0373962		223	-0.00752156	0.0452134	0.101991	0.0247396	-0.0147815	0.0326242	0.0802656	0.0680732	0.0707346	0.0415405	0.00326127	0.0585649		223	0.0363211	0.0659487	-0.0706766	0.0650672	0.0527646	-0.0706766	0.0228739	0.0514578	-0.0706766	0.0065897	0.0362885	-0.0706766	0.128024	0.0555937	-0.0706766	0.0210288	0.0621251	-0.0706766
224	-0.048606	0.0282925	0.00454103	0.0246359	-0.0398785	0.0245185	-0.0229938	0.0321819	-0.0425256	0.0205079	0.049199	0.0374055		224	-0.00810404	0.0449358	0.100994	0.0246519	-0.0142773	0.0317301	0.0826182	0.0680432	0.0686346	0.0414327	0.00178627	0.058437		224	0.0359058	0.065684	-0.0667014	0.065347	0.0520588	-0.0667014	0.0211185	0.0513459	-0.0667014	0.00506982	0.0357662	-0.0667014	0.128522	0.0554566	-0.0667014	0.0228482	0.0619793	-0.0667014
225	-0.0464079	0.0281319	0.00473248	0.0246585	-0.040416	0.0243863	-0.0238671	0.0318834	-0.0409396	0.0198169	0.0487759	0.0377981		225	-0.00731956	0.0444707	0.100196	0.0249458	-0.0123712	0.0315841	0.0824122	0.067974	0.0692418	0.0409036	0.000115224	0.0585213		225	0.0337414	0.0654213	-0.0748951	0.0664276	0.0523225	-0.0748951	0.02049	0.051189	-0.0748951	0.0063489	0.0364253	-0.0748951	0.129792	0.0554341	-0.0748951	0.0231743	0.0618391	-0.0748951
226	-0.0436894	0.0276841	0.00412039	0.0249202	-0.0410747	0.0243798	-0.0242359	0.031957	-0.0364554	0.0182972	0.0503226	0.0385098		226	-0.00597368	0.0444384	0.0992107	0.0250427	-0.0101792	0.0323177	0.0817405	0.0672355	0.0681138	0.0409383	-0.000463472	0.0584325		226	0.0321801	0.0656457	-0.0864798	0.0665186	0.0522661	-0.0864798	0.021265	0.0515682	-0.0864798	0.0079748	0.0359826	-0.0864798	0.129932	0.0554513	-0.0864798	0.0216654	0.0614736	-0.0864798
227	-0.0442127	0.0273143	0.00267838	0.0251679	-0.0413947	0.0243507	-0.0248204	0.032063	-0.0345798	0.0175984	0.0508065	0.0386719		227	-0.00606819	0.0443186	0.0982315	0.0245982	-0.0097947	0.0326094	0.0818865	0.066854	0.0666495	0.0410033	0.00122908	0.0587345		227	0.033762	0.0663854	-0.0871612	0.0645343	0.0519463	-0.0871612	0.0198962	0.0517407	-0.0871612	0.00796466	0.035753	-0.0871612	0.130506	0.0557868	-0.0871612	0.0212532	0.061793	-0.0871612
228	-0.0447124	0.0275744	0.00129357	0.0254857	-0.0409534	0.0240702	-0.0240833	0.0294521	-0.0340711	0.0174934	0.0519707	0.0394749		228	-0.00365836	0.0449706	0.0991531	0.0246221	-0.00786837	0.0323579	0.0830304	0.0665231	0.0656443	0.0413419	0.00598587	0.0595368		228	0.0369872	0.0655527	-0.0871775	0.065025	0.0517088	-0.0871775	0.0196617	0.0517029	-0.0871775	0.00845465	0.0355158	-0.0871775	0.129815	0.0555337	-0.0871775	0.0216253	0.0624166	-0.0871775
229	-0.0466509	0.0279831	0.00127491	0.025699	-0.0411712	0.0240771	-0.0217567	0.0270008	-0.0356348	0.018324	0.0522591	0.0403983		229	-0.00355614	0.0449186	0.101593	0.0248259	-0.00515918	0.0319088	0.083152	0.0662245	0.0641885	0.0411656	0.00770276	0.0598929		229	0.0391017	0.065006	-0.0845815	0.0666482	0.0516325	-0.0845815	0.023491	0.0509615	-0.0845815	0.0097536	0.0350572	-0.0845815	0.127436	0.0556472	-0.0845815	0.0208584	0.0625496	-0.0845815
230	-0.0466699	0.0284266	0.000143207	0.0260194	-0.0405778	0.0242125	-0.0228876	0.0267803	-0.0361699	0.0192772	0.0525312	0.0406411		230	-0.00409441	0.0449805	0.102485	0.024708	-0.00525978	0.0321481	0.0830158	0.0661608	0.0638003	0.0411665	0.00743234	0.0593975		230	0.0381469	0.064877	-0.0882808	0.066216	0.0515564	-0.0882808	0.0265547	0.0506433	-0.0882808	0.0129482	0.0348754	-0.0882808	0.125495	0.0558365	-0.0882808	0.0195399	0.0624879	-0.0882808
231	-0.0466521	0.0287383	7.01926e-05	0.025785	-0.0406991	0.0245224	-0.0225943	0.027014	-0.0368043	0.0197807	0.0532439	0.0408845		231	-0.00648599	0.0450943	0.102586	0.0245986	-0.00584997	0.0318963	0.0832105	0.0661306	0.0643528	0.0408835	0.00597397	0.0588632		231	0.0373048	0.0650813	-0.0989244	0.0635335	0.051576	-0.0989244	0.0257165	0.0505048	-0.0989244	0.0153699	0.0352224	-0.0989244	0.125258	0.0560434	-0.0989244	0.018337	0.0630183	-0.0989244
232	-0.0470849	0.0293096	0.0027879	0.0253453	-0.0419861	0.0245482	-0.0214528	0.0261616	-0.0370845	0.0198275	0.0538998	0.0399928		232	-0.00789717	0.0457388	0.102531	0.0246715	-0.00626979	0.0316952	0.0826312	0.0660971	0.0661351	0.0408342	0.00514	0.0586062		232	0.0373019	0.0655164	-0.102591	0.0631882	0.0515002	-0.102591	0.0256803	0.0498807	-0.102591	0.0151533	0.0354689	-0.102591	0.125616	0.0563053	-0.102591	0.0170909	0.0633792	-0.102591
233	-0.0485805	0.0295562	0.00434389	0.0251804	-0.0417979	0.0239402	-0.0209105	0.0262222	-0.0367211	0.0197414	0.0535275	0.0391379		233	-0.00950832	0.0454816	0.103684	0.0250752	-0.00593799	0.0315893	0.0830352	0.0657998	0.0665083	0.0403648	0.00253723	0.0579561		233	0.0374768	0.0662006	-0.102672	0.0606082	0.0510714	-0.102672	0.0280651	0.0498924	-0.102672	0.011227	0.0348521	-0.102672	0.125487	0.0565597	-0.102672	0.0196962	0.0621125	-0.102672
234	-0.0487366	0.0298997	0.00564839	0.0247941	-0.0416706	0.0233679	-0.0228166	0.0280829	-0.0357014	0.0199276	0.0519597	0.0385422		234	-0.0104546	0.045674	0.10252	0.0256292	-0.00378167	0.0312881	0.0835528	0.066343	0.0676891	0.0407093	0.00139336	0.0579293		234	0.0382211	0.0666462	-0.104214	0.0603451	0.0510027	-0.104214	0.0289146	0.0499516	-0.104214	0.010365	0.0342273	-0.104214	0.126842	0.0569095	-0.104214	0.0216443	0.0615373	-0.104214
235	-0.049513	0.029988	0.00625723	0.0248093	-0.0406962	0.0227285	-0.0243077	0.028814	-0.0341969	0.0198008	0.0497048	0.0380943		235	-0.00945802	0.0459208	0.101516	0.0259243	-0.00124042	0.030558	0.0832916	0.0665537	0.068605	0.0409485	-0.00099673	0.0573424		235	0.0372147	0.0669478	-0.10032	0.0608185	0.0515015	-0.10032	0.0305085	0.0492734	-0.10032	0.0118421	0.0340344	-0.10032	0.127144	0.0574282	-0.10032	0.0228509	0.061289	-0.10032
236	-0.048415	0.03013	0.00828375	0.0248503	-0.0393844	0.022411	-0.024315	0.0285201	-0.0322673	0.0198494	0.0473307	0.0366548		236	-0.00590188	0.0462949	0.101888	0.0259762	-0.00151868	0.0302126	0.0840525	0.0666095	0.0686403	0.0407092	-0.00120577	0.0568463		236	0.0380767	0.0672045	-0.107524	0.0623225	0.0524794	-0.107524	0.0313435	0.0488909	-0.107524	0.0162286	0.0339924	-0.107524	0.126793	0.0573739	-0.107524	0.0224236	0.0614836	-0.107524
237	-0.0466858	0.0293265	0.00937651	0.0251701	-0.0397958	0.0219022	-0.0243142	0.0295078	-0.0308269	0.0198067	0.0467908	0.0365183		237	-0.00551735	0.0462671	0.100212	0.0257951	-0.000195116	0.0308323	0.0864766	0.0664666	0.0680521	0.0404166	-0.00069089	0.0565687		237	0.0375514	0.0675179	-0.109747	0.0632835	0.0528145	-0.109747	0.0300855	0.0491746	-0.109747	0.0199983	0.0342508	-0.109747	0.127661	0.0571084	-0.109747	0.0240007	0.0613246	-0.109747
238	-0.0450259	0.0284448	0.00836447	0.0254126	-0.0415473	0.0211661	-0.025168	0.0305695	-0.0306464	0.0202024	0.0467669	0.0370615		238	-0.00670705	0.0461297	0.100059	0.0258608	0.00263211	0.0308374	0.0880277	0.065967	0.0674072	0.0404439	0.00159888	0.0571833		238	0.0359832	0.0672333	-0.111548	0.0622007	0.0524614	-0.111548	0.0304226	0.048896	-0.111548	0.0232702	0.034699	-0.111548	0.127531	0.0567117	-0.111548	0.0246605	0.0628322	-0.111548
239	-0.0452332	0.0286174	0.00999226	0.025081	-0.0427073	0.0205128	-0.0271588	0.0309482	-0.0295995	0.0204805	0.0479858	0.0386702		239	-0.00660564	0.0461754	0.103794	0.0260991	0.00108383	0.0311987	0.0896664	0.0653447	0.0688342	0.0397057	0.00388405	0.0576841		239	0.0356944	0.0670467	-0.107735	0.0597726	0.052607	-0.107735	0.0319655	0.0488456	-0.107735	0.0217845	0.0344149	-0.107735	0.129117	0.0568816	-0.107735	0.0255053	0.0638625	-0.107735
240	-0.0453135	0.0291603	0.0108915	0.0249797	-0.0439684	0.0206228	-0.0258924	0.029138	-0.0283254	0.0207677	0.0490858	0.0406233		240	-0.00561023	0.0462564	0.105694	0.0267162	-0.00101326	0.0317991	0.0901921	0.0650731	0.069353	0.0395744	0.00399573	0.0577598		240	0.0356287	0.0667852	-0.103954	0.0581977	0.0530972	-0.103954	0.0327359	0.0486988	-0.103954	0.0230965	0.0350744	-0.103954	0.128338	0.0573282	-0.103954	0.0224901	0.0645334	-0.103954
241	-0.0459528	0.0294719	0.011124	0.0248	-0.04451	0.019921	-0.0229922	0.0269395	-0.0277831	0.020955	0.0505323	0.0415058		241	-0.00778156	0.0462168	0.107471	0.0271628	-0.000320859	0.0321465	0.0898189	0.0641738	0.0699529	0.0394613	0.0032579	0.0575999		241	0.0367657	0.0669062	-0.109211	0.0571294	0.0523099	-0.109211	0.0327625	0.0486943	-0.109211	0.0263588	0.0354608	-0.109211	0.128671	0.0573759	-0.109211	0.0223776	0.064572	-0.109211
242	-0.0464233	0.0290947	0.0115685	0.0242276	-0.0452007	0.0191858	-0.0245048	0.0270082	-0.0269864	0.02037	0.0528022	0.0410556		242	-0.00994882	0.0463184	0.108682	0.0275895	0.00246621	0.0321397	0.0900721	0.0641027	0.0708976	0.0397157	0.0043781	0.0577049		242	0.036601	0.0669147	-0.105625	0.0560452	0.0520956	-0.105625	0.0317729	0.048681	-0.105625	0.0295484	0.0356891	-0.105625	0.132161	0.0580414	-0.105625	0.0223793	0.0650034	-0.105625
243	-0.0462574	0.0290239	0.0121482	0.0241402	-0.0466253	0.0191104	-0.0242659	0.0269566	-0.0271195	0.0202145	0.0534914	0.0404349		243	-0.0113263	0.046293	0.108965	0.0274075	0.00407452	0.0323352	0.0927476	0.0637751	0.0706851	0.0394402	0.0054403	0.0584105		243	0.036526	0.0661233	-0.105901	0.0545542	0.0517508	-0.105901	0.0323147	0.0477594	-0.105901	0.0260262	0.0356191	-0.105901	0.135573	0.059127	-0.105901	0.0243544	0.0642095	-0.105901
244	-0.0471794	0.029096	0.0127907	0.0245097	-0.0463065	0.0192395	-0.0217765	0.026101	-0.0271523	0.0204297	0.0532172	0.0401512		244	-0.0102887	0.0463467	0.1079	0.027602	0.00614079	0.0314978	0.093515	0.0633976	0.0732125	0.0389833	0.00748223	0.0590917		244	0.036803	0.0658972	-0.106794	0.0535254	0.0519643	-0.106794	0.0354317	0.0476134	-0.106794	0.0248252	0.0355461	-0.106794	0.136404	0.0594457	-0.106794	0.0279866	0.0625052	-0.106794
245	-0.048114	0.0293321	0.0150979	0.0243409	-0.0448028	0.0185141	-0.02324	0.0266514	-0.025948	0.0207402	0.0536301	0.0401297		245	-0.00873559	0.0466284	0.10794	0.0281961	0.00389239	0.0312418	0.0936124	0.0631472	0.0737317	0.0384153	0.00694923	0.0588553		245	0.0374731	0.0660139	-0.101618	0.0556308	0.0514811	-0.101618	0.0381213	0.0475418	-0.101618	0.0250487	0.035085	-0.101618	0.13842	0.0597692	-0.101618	0.0289796	0.0620648	-0.101618
246	-0.046917	0.0299272	0.0168551	0.0240673	-0.0435385	0.0179721	-0.0260936	0.0279495	-0.0258174	0.0209494	0.0556189	0.0399009		246	-0.00462293	0.046787	0.107765	0.0286056	0.00345472	0.0307858	0.093442	0.0632304	0.0743682	0.0387697	0.00634985	0.0586326		246	0.0380223	0.0664977	-0.108384	0.0574022	0.0515922	-0.108384	0.0390736	0.0471533	-0.108384	0.0254591	0.0351619	-0.108384	0.138401	0.0599075	-0.108384	0.029402	0.062115	-0.108384
247	-0.0454072	0.0300636	0.0179365	0.0241114	-0.042883	0.0180563	-0.0262567	0.0287592	-0.0255306	0.0212417	0.0567692	0.0389466		247	-0.00386603	0.0462382	0.107713	0.0288902	0.00246986	0.0313444	0.0934128	0.0622366	0.0738912	0.039291	0.00549601	0.0585433		247	0.0372212	0.0666107	-0.112115	0.0591833	0.0515677	-0.112115	0.0408397	0.0474755	-0.112115	0.0251669	0.0354945	-0.112115	0.138063	0.0599279	-0.112115	0.0311997	0.0620065	-0.112115
248	-0.0455391	0.0293778	0.0185474	0.0236804	-0.0409984	0.0182488	-0.0248325	0.029299	-0.0240375	0.0216892	0.0578511	0.0384572		248	-0.00372771	0.0466781	0.108496	0.0289984	0.00315293	0.0305431	0.0914918	0.0611588	0.0699371	0.0399238	0.00537013	0.0589973		248	0.0354446	0.0659989	-0.111012	0.0607944	0.0521417	-0.111012	0.0428248	0.0471347	-0.111012	0.027791	0.0356749	-0.111012	0.137998	0.0594774	-0.111012	0.0333561	0.0618282	-0.111012
249	-0.043822	0.0279093	0.0179864	0.0237605	-0.0401247	0.0181736	-0.0259415	0.0301398	-0.022875	0.0221154	0.0585264	0.0383975		249	-0.00462618	0.0468764	0.10893	0.0289863	0.00187642	0.0305151	0.0921829	0.0608726	0.0672608	0.0404101	0.00476777	0.0591072		249	0.034321	0.0659328	-0.111012	0.0634127	0.0516594	-0.111012	0.043064	0.0467297	-0.111012	0.0292539	0.0349245	-0.111012	0.141358	0.0600462	-0.111012	0.034488	0.0611943	-0.111012
250	-0.043053	0.0270182	0.0164365	0.0245752	-0.0409806	0.0183676	-0.0266838	0.0308444	-0.0220049	0.0224233	0.0580571	0.0381834		250	-0.00473489	0.0467196	0.109739	0.0289947	0.00374718	0.029713	0.0917822	0.0608154	0.0690175	0.040632	0.00461999	0.0587716		250	0.0324433	0.0657656	-0.116318	0.0639933	0.0518546	-0.116318	0.0432694	0.0464759	-0.116318	0.0311184	0.0357393	-0.116318	0.142767	0.060038	-0.116318	0.0323117	0.0616887	-0.116318
251	-0.0416925	0.0275745	0.0164324	0.0245331	-0.039889	0.0183413	-0.0250106	0.0302325	-0.0220503	0.0226271	0.0570236	0.0378125		251	-0.00820463	0.0464248	0.110644	0.0295248	0.00567715	0.0294764	0.0900996	0.0605315	0.0712152	0.0407608	0.00381996	0.0582661		251	0.0323724	0.0655208	-0.117129	0.0641694	0.0524738	-0.117129	0.0429949	0.0458988	-0.117129	0.0317279	0.0357908	-0.117129	0.14234	0.0594125	-0.117129	0.0278844	0.0636754	-0.117129
252	-0.0419131	0.0288908	0.0153433	0.0240909	-0.0413452	0.0191289	-0.0235832	0.0287032	-0.0218451	0.0226804	0.0595563	0.037864		252	-0.00967056	0.047054	0.109848	0.0291637	0.00634563	0.0295937	0.0921229	0.061055	0.0685361	0.0404418	0.00296611	0.0578536		252	0.0319331	0.0653111	-0.113462	0.0612133	0.052455	-0.113462	0.0417898	0.0456758	-0.113462	0.0307647	0.0364618	-0.113462	0.142969	0.0598195	-0.113462	0.0294518	0.063979	-0.113462
253	-0.0429763	0.0295599	0.0131306	0.0243907	-0.0450941	0.0205425	-0.0230458	0.027838	-0.0218074	0.022443	0.060989	0.0385448		253	-0.00915095	0.0476568	0.109928	0.0288969	0.00790932	0.0289602	0.0952154	0.0617716	0.071184	0.0396592	0.00425911	0.0575999		253	0.0319598	0.0653032	-0.114858	0.0575666	0.0521814	-0.114858	0.0430474	0.0456938	-0.114858	0.0287231	0.0353431	-0.114858	0.144744	0.0602651	-0.114858	0.0304518	0.064248	-0.114858
254	-0.042275	0.0292702	0.0128637	0.0243304	-0.0450722	0.0203152	-0.0219291	0.0276895	-0.0209949	0.022662	0.0601639	0.0392271		254	-0.00936026	0.0477896	0.109752	0.0293284	0.0108444	0.028289	0.0970781	0.061361	0.0732397	0.0389949	0.00460363	0.0574257		254	0.0303073	0.0653061	-0.115361	0.056829	0.0521831	-0.115361	0.0441995	0.045902	-0.115361	0.0283543	0.0353615	-0.115361	0.145506	0.0606734	-0.115361	0.0333328	0.0635916	-0.115361
255	-0.0424571	0.0294071	0.0128669	0.0243109	-0.0454376	0.0201212	-0.0217299	0.0280237	-0.0200948	0.0229094	0.0597238	0.03971		255	-0.00799573	0.047155	0.107728	0.0293224	0.00871571	0.0282326	0.0968185	0.0611924	0.0732937	0.0391592	0.00465595	0.0567671		255	0.0308679	0.0649906	-0.113397	0.0577753	0.0523725	-0.113397	0.0437146	0.045085	-0.113397	0.0264684	0.0354827	-0.113397	0.14518	0.0610252	-0.113397	0.0395481	0.0619968	-0.113397
256	-0.0431613	0.0305403	0.013331	0.0242092	-0.0466987	0.0203403	-0.0218021	0.0287562	-0.0197699	0.0230829	0.0590894	0.0389467		256	-0.00785741	0.0466283	0.105825	0.0293393	0.00881874	0.0285675	0.0968623	0.0607264	0.0732215	0.0394682	0.00499952	0.0559861		256	0.0320105	0.0655006	-0.116318	0.0564481	0.0525136	-0.116318	0.0425962	0.0452315	-0.116318	0.0268742	0.0355527	-0.116318	0.145851	0.0619521	-0.116318	0.0401803	0.062116	-0.116318
257	-0.0422198	0.0305498	0.0156747	0.0239775	-0.0457974	0.020085	-0.022587	0.0293716	-0.0185056	0.0226779	0.0599007	0.0383172		257	-0.00854738	0.0466454	0.105554	0.029434	0.00929414	0.0289825	0.0960267	0.0603147	0.0744744	0.0397483	0.00411566	0.0564706		257	0.0329946	0.0664594	-0.117551	0.056645	0.0526333	-0.117551	0.0412381	0.045257	-0.117551	0.0271389	0.0354584	-0.117551	0.147077	0.0629699	-0.117551	0.0399764	0.0622373	-0.117551
258	-0.0408459	0.0296948	0.0182431	0.023573	-0.0411205	0.017598	-0.0246459	0.0303161	-0.0169954	0.0219358	0.058954	0.037909		258	-0.0106781	0.0463693	0.105257	0.0297573	0.00623895	0.0290377	0.0949964	0.0608191	0.0756629	0.0396765	0.00387214	0.0570603		258	0.0331147	0.0669345	-0.116626	0.0586103	0.052909	-0.116626	0.0423641	0.046122	-0.116626	0.0257056	0.0355417	-0.116626	0.146016	0.0634466	-0.116626	0.0407277	0.0624501	-0.116626
259	-0.0398229	0.0296567	0.0176968	0.0234383	-0.0383651	0.015826	-0.0258113	0.0312935	-0.0166563	0.0216756	0.0594655	0.0374947		259	-0.0112781	0.0460967	0.10368	0.0299918	0.00718974	0.0290413	0.0955707	0.0617105	0.076763	0.0396686	0.00560025	0.0573549		259	0.0341952	0.0670252	-0.113365	0.0590806	0.0531067	-0.113365	0.046158	0.0471755	-0.113365	0.0250233	0.0364816	-0.113365	0.148808	0.063749	-0.113365	0.0425898	0.0619773	-0.113365
260	-0.0378378	0.0296126	0.0171528	0.023509	-0.039829	0.0154458	-0.025671	0.031652	-0.0174436	0.0217658	0.0597109	0.0372558		260	-0.0107443	0.0457022	0.103092	0.0301179	0.00949127	0.0288042	0.0955675	0.0617676	0.0757384	0.0396788	0.00573532	0.0562921		260	0.0341973	0.0667519	-0.11562	0.0578778	0.0528314	-0.11562	0.0482799	0.0477315	-0.11562	0.0283641	0.037027	-0.11562	0.149544	0.0637522	-0.11562	0.0403383	0.0624915	-0.11562
261	-0.0339807	0.0301757	0.0165951	0.0240667	-0.0401933	0.0159834	-0.0264834	0.0322698	-0.0171564	0.0217299	0.05942	0.0373198		261	-0.0096515	0.045632	0.101735	0.029967	0.00944057	0.0281862	0.0951375	0.0617414	0.0738275	0.039674	0.00388444	0.0553941		261	0.0344252	0.0659125	-0.116448	0.0575791	0.0523882	-0.116448	0.0486058	0.0475102	-0.116448	0.0292615	0.0375282	-0.116448	0.152176	0.063698	-0.116448	0.0350813	0.0644194	-0.116448
262	-0.030805	0.0307803	0.0160175	0.0244916	-0.0398347	0.0164154	-0.0266911	0.0327883	-0.0180561	0.0216648	0.0617122	0.0382025		262	-0.0115689	0.0461262	0.101567	0.0295207	0.0114533	0.0281295	0.0931646	0.0609669	0.0772469	0.0394022	0.00299247	0.0553613		262	0.0348459	0.0654452	-0.116805	0.0558738	0.0521058	-0.116805	0.0479934	0.0465024	-0.116805	0.030212	0.0382469	-0.116805	0.154811	0.0637787	-0.116805	0.0359186	0.0646625	-0.116805
263	-0.0323326	0.0318898	0.0165943	0.0240204	-0.0403953	0.0161798	-0.0241669	0.0319293	-0.0184541	0.0220292	0.0642438	0.0395014		263	-0.0131898	0.0462588	0.101271	0.0300523	0.0131671	0.0279944	0.0928255	0.0601473	0.0827237	0.0395143	0.00416257	0.0550693		263	0.035905	0.065279	-0.116788	0.0551674	0.0522507	-0.116788	0.04558	0.0456168	-0.116788	0.0293673	0.0389508	-0.116788	0.156626	0.0637714	-0.116788	0.0341949	0.0652993	-0.116788
264	-0.0329767	0.0325204	0.017197	0.0239846	-0.0433357	0.0165292	-0.0227217	0.0296185	-0.0217388	0.0232825	0.0650781	0.0400296		264	-0.0143446	0.0464152	0.0999245	0.03073	0.0131764	0.0276455	0.0929358	0.0600755	0.0839629	0.0397854	0.00617787	0.0544605		264	0.0365479	0.0653884	-0.117356	0.0574177	0.0526769	-0.117356	0.0469252	0.0457548	-0.117356	0.029182	0.0388554	-0.117356	0.156124	0.0637791	-0.117356	0.0324848	0.0656647	-0.117356
265	-0.0326668	0.0325111	0.0161189	0.0239158	-0.045722	0.0171218	-0.0229594	0.0284312	-0.0203828	0.0240234	0.0649366	0.040001		265	-0.0163395	0.0467566	0.0985395	0.030929	0.0132052	0.0283005	0.092707	0.0602146	0.0846508	0.0398915	0.00653928	0.0537751		265	0.0365909	0.0654332	-0.114614	0.0584444	0.0526561	-0.114614	0.0448244	0.0455768	-0.114614	0.0268015	0.0391381	-0.114614	0.157025	0.0641229	-0.114614	0.0343858	0.0657153	-0.114614
266	-0.0307036	0.0337079	0.014977	0.0239444	-0.0466902	0.0169501	-0.0232843	0.0290378	-0.0202165	0.024087	0.0667189	0.0402872		266	-0.0157343	0.046364	0.0973147	0.0307784	0.0139422	0.0284756	0.0919217	0.0600391	0.0876764	0.0400663	0.0053128	0.053332		266	0.0359163	0.0652631	-0.113706	0.0590061	0.0524082	-0.113706	0.0433093	0.0454349	-0.113706	0.0241915	0.0395069	-0.113706	0.158251	0.0643654	-0.113706	0.0388104	0.0647913	-0.113706
267	-0.0275012	0.0344994	0.0156921	0.0237973	-0.047899	0.0175472	-0.0229906	0.0293658	-0.018579	0.0239222	0.0669817	0.0399756		267	-0.016937	0.0462249	0.0976226	0.0309161	0.0127708	0.0287758	0.090661	0.059314	0.0872051	0.0402369	0.00394989	0.0536365		267	0.0355261	0.0652034	-0.113057	0.0584838	0.0522282	-0.113057	0.0440801	0.0452942	-0.113057	0.0248415	0.0399509	-0.113057	0.158606	0.0648072	-0.113057	0.0393631	0.0654289	-0.113057
268	-0.0279912	0.0345064	0.0163813	0.0235563	-0.048681	0.0182178	-0.024016	0.0301569	-0.013864	0.02319	0.0653884	0.0392859		268	-0.0173678	0.0456965	0.0990643	0.0315066	0.012327	0.0289321	0.0895804	0.0593243	0.0823984	0.039948	0.00428845	0.0540337		268	0.03589	0.0649697	-0.111921	0.0597444	0.0525305	-0.111921	0.0451469	0.0453147	-0.111921	0.0252383	0.0399323	-0.111921	0.157498	0.064254	-0.111921	0.0405405	0.0658958	-0.111921
269	-0.02805	0.034541	0.0171565	0.0235291	-0.0491134	0.0177632	-0.0247855	0.0309184	-0.0136348	0.0233643	0.065143	0.0395697		269	-0.0169264	0.0463954	0.100646	0.0317867	0.0128844	0.029211	0.0902895	0.0594703	0.0804591	0.0401423	0.00558578	0.0543611		269	0.0364647	0.0649898	-0.114306	0.0607203	0.0522712	-0.114306	0.0479506	0.0459609	-0.114306	0.0252567	0.0401911	-0.114306	0.15954	0.0642442	-0.114306	0.0411241	0.0660089	-0.114306
270	-0.0285842	0.0343002	0.0172834	0.0239602	-0.0491138	0.017367	-0.0261131	0.0318951	-0.0153417	0.0237262	0.0652002	0.0393488		270	-0.0147028	0.0471878	0.101246	0.0319359	0.0157655	0.0293688	0.0902619	0.0596307	0.0798145	0.0400381	0.00597343	0.0548481		270	0.0351797	0.0650476	-0.115539	0.0610475	0.0519853	-0.115539	0.0503189	0.047663	-0.115539	0.0262234	0.0404875	-0.115539	0.160799	0.0640629	-0.115539	0.0406666	0.0668266	-0.115539
271	-0.028308	0.0341801	0.017756	0.0243611	-0.0464659	0.0165788	-0.0270895	0.0326159	-0.0162941	0.0241002	0.0655572	0.0389534		271	-0.0143507	0.0474877	0.101262	0.032274	0.0167447	0.029615	0.0913976	0.0595817	0.0791189	0.0402002	0.00519327	0.0549769		271	0.0326823	0.0654242	-0.113722	0.0614484	0.0527146	-0.113722	0.0511023	0.0481565	-0.113722	0.0276828	0.0403978	-0.113722	0.162086	0.0642423	-0.113722	0.0412983	0.0675471	-0.113722
272	-0.0268015	0.0341328	0.0186285	0.0249849	-0.0437425	0.0160552	-0.0276293	0.0324616	-0.0167675	0.0239952	0.0660557	0.039088		272	-0.0145754	0.0474851	0.100081	0.0326885	0.017369	0.0297186	0.0932035	0.0592861	0.0813429	0.0399012	0.00569503	0.0549239		272	0.0327362	0.0658751	-0.111531	0.0597102	0.0526341	-0.111531	0.0514491	0.0481583	-0.111531	0.0273873	0.0407802	-0.111531	0.162633	0.0643628	-0.111531	0.0402112	0.0682581	-0.111531
273	-0.02808	0.0352469	0.0200563	0.024919	-0.0446564	0.0162746	-0.0280228	0.0326495	-0.0162081	0.023501	0.0665461	0.0393366		273	-0.0156637	0.0480262	0.0994119	0.0330915	0.0166928	0.0301524	0.0967503	0.059394	0.0827298	0.0402532	0.00608862	0.0547178		273	0.0313688	0.0659333	-0.109422	0.0592049	0.0517596	-0.109422	0.0506773	0.0474038	-0.109422	0.0260136	0.0411913	-0.109422	0.165238	0.0647052	-0.109422	0.040143	0.0681599	-0.109422
274	-0.0277628	0.0349835	0.020625	0.024514	-0.0443116	0.0170855	-0.0279851	0.0330643	-0.0151871	0.0233634	0.0683592	0.0409658		274	-0.0206039	0.0482763	0.0992587	0.03336	0.0158414	0.029823	0.0979429	0.059201	0.0816054	0.0402881	0.00611931	0.0545391		274	0.0298416	0.0660916	-0.110185	0.0605635	0.0516024	-0.110185	0.0499248	0.0467676	-0.110185	0.0264337	0.0411903	-0.110185	0.165587	0.064688	-0.110185	0.0392766	0.0682932	-0.110185
275	-0.0259716	0.0353585	0.0203086	0.0247267	-0.045034	0.0172112	-0.0255456	0.0317244	-0.0153283	0.0242134	0.0714412	0.0423472		275	-0.0242237	0.0484638	0.0952342	0.0334644	0.0174817	0.0298275	0.0978244	0.058793	0.0816415	0.0405316	0.00551668	0.0540923		275	0.0297171	0.066023	-0.101585	0.0632513	0.0515577	-0.101585	0.0495778	0.0469999	-0.101585	0.0275934	0.0410438	-0.101585	0.166075	0.064905	-0.101585	0.0374286	0.06844	-0.101585
276	-0.0249279	0.0354738	0.0207799	0.0249149	-0.0469827	0.0182603	-0.0240176	0.0307169	-0.0160032	0.0246887	0.0734389	0.0420628		276	-0.02344	0.0482097	0.0943863	0.033769	0.0183469	0.029814	0.0971251	0.0586659	0.079976	0.0407768	0.00418609	0.0535065		276	0.0294851	0.0664934	-0.0963771	0.0629992	0.0514291	-0.0963771	0.0500865	0.0470519	-0.0963771	0.027793	0.041583	-0.0963771	0.166299	0.0652765	-0.0963771	0.0406368	0.0678477	-0.0963771
277	-0.0241702	0.035374	0.0219392	0.024494	-0.0476382	0.019934	-0.0228758	0.0301962	-0.0155911	0.0248929	0.0738036	0.0418547		277	-0.0226969	0.0484216	0.0957341	0.033821	0.0184986	0.0296081	0.0941624	0.0579139	0.077395	0.0408426	0.00291107	0.0536146		277	0.0295614	0.0674339	-0.0891894	0.0636736	0.0511171	-0.0891894	0.0496187	0.0471295	-0.0891894	0.0272343	0.0417841	-0.0891894	0.167826	0.0654591	-0.0891894	0.0427699	0.0675731	-0.0891894
278	-0.0242042	0.0353654	0.0239244	0.0240006	-0.0467028	0.0204423	-0.021807	0.0298239	-0.0155112	0.0249237	0.0743463	0.0424836		278	-0.0245575	0.0488356	0.0971239	0.0338044	0.0190848	0.0289702	0.0935442	0.0574061	0.0780318	0.0403434	0.00394947	0.0539609		278	0.030859	0.0676483	-0.0849384	0.0650657	0.0510893	-0.0849384	0.048723	0.0474893	-0.0849384	0.0273115	0.040601	-0.0849384	0.16739	0.065514	-0.0849384	0.0448819	0.0670891	-0.0849384
279	-0.0248983	0.0355298	0.025237	0.0233726	-0.0465746	0.0208397	-0.0226527	0.0290863	-0.016703	0.0251533	0.0750497	0.0432942		279	-0.0216739	0.0494924	0.0997543	0.034314	0.0202222	0.0281563	0.0928498	0.0570324	0.0779158	0.0401992	0.00270649	0.0532364		279	0.0309498	0.0681033	-0.0843381	0.0666583	0.0508408	-0.0843381	0.0521916	0.0482825	-0.0843381	0.0275527	0.0403179	-0.0843381	0.16873	0.0660422	-0.0843381	0.0454995	0.067003	-0.0843381
280	-0.0276184	0.0366633	0.0255469	0.0232095	-0.0472865	0.0212419	-0.0249867	0.0299259	-0.0165577	0.0251854	0.0744384	0.0427919		280	-0.0202408	0.0500096	0.102045	0.0350736	0.0216922	0.0277768	0.0938979	0.0571525	0.0772526	0.0404606	0.00166444	0.0524791		280	0.0305263	0.0683183	-0.0814176	0.0672903	0.0507997	-0.0814176	0.0560401	0.0496163	-0.0814176	0.0281118	0.0400425	-0.0814176	0.170091	0.0663497	-0.0814176	0.0468386	0.0673489	-0.0814176
281	-0.0276951	0.0370723	0.0252958	0.0230275	-0.0479464	0.0214095	-0.0279741	0.0318311	-0.0160195	0.0251536	0.0740299	0.0424185		281	-0.0190824	0.0501497	0.101934	0.0350575	0.0224446	0.0276731	0.0945161	0.0571952	0.0781596	0.0405729	0.00185468	0.0525299		281	0.028813	0.0678289	-0.0768583	0.0665776	0.0507739	-0.0768583	0.0572432	0.0497779	-0.0768583	0.0284311	0.0395105	-0.0768583	0.171228	0.0670612	-0.0768583	0.0475693	0.067819	-0.0768583
282	-0.0288564	0.0372262	0.0252175	0.0226496	-0.0474609	0.0214878	-0.0299061	0.033181	-0.0163821	0.0249626	0.0747803	0.042307		282	-0.0196778	0.0500943	0.100418	0.0351521	0.0216962	0.0274327	0.0949688	0.0570384	0.0808124	0.0409648	0.00406184	0.0531408		282	0.0280042	0.0671077	-0.0761931	0.0655847	0.0511865	-0.0761931	0.0590729	0.0501503	-0.0761931	0.027396	0.0400198	-0.0761931	0.172546	0.0675478	-0.0761931	0.0438543	0.0692149	-0.0761931
283	-0.0288458	0.0370375	0.0249242	0.0221581	-0.045926	0.0203966	-0.0298465	0.0328327	-0.0173175	0.0249365	0.0765533	0.0430964		283	-0.0203455	0.0502851	0.100417	0.035642	0.0210261	0.0274161	0.096236	0.0572818	0.084906	0.0406933	0.00403141	0.053126		283	0.02773	0.0664003	-0.0735322	0.0642232	0.0509671	-0.0735322	0.0615916	0.0505698	-0.0735322	0.0228847	0.0408675	-0.0735322	0.174656	0.0682019	-0.0735322	0.0389213	0.0708879	-0.0735322
284	-0.0282183	0.0368452	0.025458	0.0215234	-0.044428	0.0188436	-0.030515	0.0331263	-0.0177345	0.0251957	0.075635	0.0432446		284	-0.0192134	0.0508644	0.0990091	0.0352941	0.0217615	0.0274664	0.0961516	0.0575608	0.0856483	0.0402898	0.0030448	0.0527608		284	0.0282082	0.0663243	-0.0800385	0.0651803	0.0504948	-0.0800385	0.0623545	0.0513263	-0.0800385	0.0223315	0.0407569	-0.0800385	0.175962	0.0682341	-0.0800385	0.0369072	0.0711216	-0.0800385
285	-0.0274708	0.0362079	0.0257103	0.0213354	-0.0454291	0.0184423	-0.032187	0.0336278	-0.0181997	0.0245621	0.0729189	0.0425081		285	-0.0183786	0.0510228	0.0961033	0.0354787	0.024188	0.027583	0.0954296	0.0575242	0.085428	0.0401373	0.00286983	0.0531401		285	0.0275766	0.0661251	-0.0796004	0.0659264	0.0507302	-0.0796004	0.0599227	0.0503123	-0.0796004	0.023029	0.0406314	-0.0796004	0.176375	0.0679059	-0.0796004	0.0363783	0.0714284	-0.0796004
286	-0.026208	0.0351578	0.0249534	0.0216456	-0.0474357	0.0185854	-0.031796	0.0327934	-0.0191087	0.0233221	0.072942	0.0426964		286	-0.0196713	0.0513024	0.0955913	0.0357419	0.0241653	0.027539	0.0952462	0.0571244	0.0858608	0.0401051	0.00211712	0.0529522		286	0.028278	0.0664234	-0.075106	0.0647536	0.0506774	-0.075106	0.0590492	0.0497013	-0.075106	0.0235052	0.0408694	-0.075106	0.176306	0.0676421	-0.075106	0.0374929	0.0715602	-0.075106
287	-0.0252568	0.0345921	0.0251165	0.0220806	-0.0475854	0.0187766	-0.0299029	0.0313779	-0.020178	0.0228997	0.0735744	0.0431363		287	-0.0200737	0.0519932	0.0969995	0.035571	0.0238793	0.0273515	0.0958141	0.0573666	0.0864145	0.0399117	0.00116714	0.053295		287	0.0290121	0.0674744	-0.0750087	0.0651156	0.0497337	-0.0750087	0.06048	0.0500328	-0.0750087	0.0259319	0.0408116	-0.0750087	0.176507	0.0675358	-0.0750087	0.04197	0.0702723	-0.0750087
288	-0.0249689	0.0348021	0.0266506	0.0211824	-0.0458956	0.0192757	-0.0289797	0.0311447	-0.0204619	0.022864	0.0755372	0.0430527		288	-0.0190446	0.0519474	0.0945924	0.035045	0.0230814	0.0272318	0.0977125	0.0582004	0.0882402	0.0394516	0.00117201	0.0539733		288	0.0300254	0.0681728	-0.0732077	0.0675825	0.0489622	-0.0732077	0.0613762	0.0502752	-0.0732077	0.0292805	0.0402517	-0.0732077	0.176414	0.0673274	-0.0732077	0.0467358	0.0689849	-0.0732077
289	-0.0255899	0.0352971	0.0282585	0.0203023	-0.0456627	0.0200614	-0.0291448	0.0304691	-0.0194349	0.0223955	0.0767716	0.0427634		289	-0.0193014	0.052312	0.0936461	0.0345523	0.0227902	0.0271473	0.097203	0.0584223	0.088944	0.0393064	0.00240065	0.0542118		289	0.0298534	0.0681635	-0.0728507	0.0682382	0.0490786	-0.0728507	0.0593106	0.0508666	-0.0728507	0.0304084	0.0402462	-0.0728507	0.178302	0.0673166	-0.0728507	0.0466693	0.0690809	-0.0728507
290	-0.0255542	0.0358001	0.0286191	0.0203811	-0.0467786	0.0211734	-0.02851	0.0293343	-0.0182249	0.0220372	0.0756232	0.0419853		290	-0.0208598	0.0525434	0.0949051	0.0346963	0.0226389	0.0270499	0.0969466	0.0584362	0.0888235	0.0394615	0.00334577	0.0541741		290	0.0294729	0.0677933	-0.0724938	0.0680408	0.049001	-0.0724938	0.0582766	0.0515914	-0.0724938	0.0300361	0.0403109	-0.0724938	0.181328	0.0673359	-0.0724938	0.046765	0.0690736	-0.0724938
291	-0.0251696	0.036881	0.0286045	0.0203043	-0.0470893	0.0214619	-0.0288572	0.0292617	-0.0186504	0.0224332	0.0757206	0.0420747		291	-0.0207183	0.0528986	0.0940945	0.0351282	0.022226	0.0269883	0.0977644	0.0586279	0.0914398	0.0396613	0.00378345	0.0539919		291	0.0290555	0.0673493	-0.0717799	0.0682	0.0488568	-0.0717799	0.0576214	0.0519283	-0.0717799	0.0290048	0.040182	-0.0717799	0.180686	0.0673073	-0.0717799	0.0481188	0.0693729	-0.0717799
292	-0.0259213	0.0376382	0.0287915	0.0201154	-0.0458453	0.0214958	-0.0289359	0.0302815	-0.0184066	0.0221584	0.0757981	0.0426342		292	-0.019531	0.0523616	0.093645	0.034946	0.0219242	0.0268809	0.0987476	0.058839	0.0924892	0.0391576	0.00403128	0.0536554		292	0.0285457	0.0672877	-0.071212	0.0676947	0.048729	-0.071212	0.0590955	0.0520232	-0.071212	0.0275254	0.040373	-0.071212	0.181348	0.0676053	-0.071212	0.0457764	0.0711599	-0.071212
293	-0.0268282	0.037714	0.0293221	0.0199508	-0.0443907	0.0211826	-0.0293034	0.0323105	-0.0177397	0.0218865	0.0762244	0.0424937		293	-0.0175085	0.0522454	0.0929642	0.0346554	0.0214626	0.0266054	0.0989099	0.05877	0.0932355	0.038937	0.00281602	0.0538266		293	0.0276245	0.0673526	-0.070417	0.0672873	0.0482812	-0.070417	0.060357	0.0518343	-0.070417	0.0244974	0.0405369	-0.070417	0.184451	0.0681305	-0.070417	0.0406704	0.0730619	-0.070417
294	-0.0282719	0.0374317	0.0290961	0.0199081	-0.0441721	0.0207857	-0.0294737	0.0326941	-0.0179073	0.0217757	0.0754395	0.0416337		294	-0.0145361	0.0522582	0.0899552	0.0346887	0.0220982	0.0266447	0.098746	0.0583178	0.0927172	0.0390736	0.00147853	0.0539907		294	0.0273564	0.0668703	-0.0646571	0.0668641	0.048302	-0.0646571	0.0607918	0.0527965	-0.0646571	0.0234682	0.0407719	-0.0646571	0.187973	0.0684505	-0.0646571	0.0414189	0.0728191	-0.0646571
295	-0.0278297	0.0372106	0.0310646	0.0199707	-0.0406897	0.0182112	-0.029101	0.032515	-0.0177758	0.021966	0.0748156	0.0414787		295	-0.015078	0.0525059	0.0903175	0.0350581	0.0229691	0.0267734	0.0954345	0.0575655	0.0922791	0.0394434	0.00148367	0.0542022		295	0.0274484	0.0659964	-0.0626776	0.066411	0.0479043	-0.0626776	0.0610909	0.0528707	-0.0626776	0.0228175	0.0409608	-0.0626776	0.190333	0.0684707	-0.0626776	0.0400987	0.0731863	-0.0626776
296	-0.0276955	0.0369499	0.0315972	0.0201451	-0.037478	0.016305	-0.0273819	0.0324903	-0.0188751	0.0224276	0.0729599	0.0418108		296	-0.0173004	0.0523888	0.0904009	0.0351918	0.0218094	0.0265689	0.09419	0.057367	0.0909527	0.0397923	0.00182832	0.0542874		296	0.0277981	0.0660402	-0.0598544	0.0659455	0.0483259	-0.0598544	0.0606017	0.0523026	-0.0598544	0.0240274	0.0404353	-0.0598544	0.191356	0.0687464	-0.0598544	0.0392134	0.0739937	-0.0598544
297	-0.0272043	0.0367863	0.0317493	0.0201675	-0.036743	0.0162966	-0.0263354	0.0320998	-0.0186228	0.0216098	0.070952	0.0410554		297	-0.0185928	0.0523502	0.093443	0.0350062	0.0226251	0.0256739	0.095905	0.0577172	0.0907409	0.03966	0.00319907	0.054566		297	0.0292028	0.0663577	-0.0595624	0.0648462	0.0484555	-0.0595624	0.0603919	0.0524303	-0.0595624	0.025461	0.0404622	-0.0595624	0.191573	0.0692949	-0.0595624	0.0416066	0.0738188	-0.0595624
298	-0.0275426	0.0369537	0.0309965	0.0204659	-0.0353448	0.0162028	-0.0264153	0.03164	-0.0173025	0.020823	0.0698921	0.0404613		298	-0.0187282	0.0516939	0.0953942	0.0353254	0.0222795	0.0253753	0.0961938	0.0578818	0.0899743	0.0390118	0.00375762	0.0543349		298	0.0284828	0.0665081	-0.0539809	0.0661683	0.0488911	-0.0539809	0.0626028	0.0526185	-0.0539809	0.0282378	0.0398646	-0.0539809	0.192874	0.0695996	-0.0539809	0.0470192	0.0727415	-0.0539809
299	-0.0282841	0.0369831	0.0322264	0.0204726	-0.0350223	0.0162415	-0.027562	0.0313707	-0.018824	0.0214356	0.0693206	0.0409592		299	-0.0207211	0.0521875	0.0953852	0.0350868	0.0205536	0.0255131	0.0984231	0.0581765	0.0894251	0.0388695	0.00649438	0.0549473		299	0.0280658	0.0665466	-0.0568365	0.0687401	0.0495315	-0.0568365	0.0627802	0.0517941	-0.0568365	0.0271709	0.0395288	-0.0568365	0.192981	0.0687995	-0.0568365	0.0481042	0.072649	-0.0568365
300	-0.0269244	0.0360539	0.0329991	0.0201719	-0.0344017	0.0162431	-0.0280739	0.0307829	-0.0205337	0.0218316	0.069366	0.0409794		300	-0.0217335	0.0523467	0.0890173	0.0352296	0.0205986	0.0254816	0.100664	0.0588736	0.0893622	0.0387386	0.00651237	0.0542991		300	0.0285773	0.0663989	-0.0520988	0.0697831	0.0493046	-0.0520988	0.0624899	0.0520788	-0.0520988	0.0271855	0.0396506	-0.0520988	0.193846	0.0689384	-0.0520988	0.0486996	0.0725071	-0.0520988
301	-0.0267017	0.0350568	0.0326758	0.0202383	-0.0340362	0.0162627	-0.028512	0.0307721	-0.0213259	0.0212813	0.0700613	0.0405115		301	-0.0209876	0.0524224	0.0849556	0.034841	0.0223343	0.0256537	0.102301	0.0590181	0.0897484	0.0388368	0.00568097	0.0541636		301	0.0302432	0.0657316	-0.0543866	0.0717288	0.0486375	-0.0543866	0.0609244	0.0525941	-0.0543866	0.0269583	0.039607	-0.0543866	0.193286	0.0688773	-0.0543866	0.0480268	0.0727589	-0.0543866
302	-0.0273856	0.0351373	0.032632	0.0204461	-0.0348941	0.0180732	-0.0291241	0.0309738	-0.0209276	0.0214918	0.0700434	0.0404204		302	-0.0206067	0.0522372	0.0835278	0.0340082	0.0231845	0.0259391	0.103811	0.0589045	0.0900769	0.038726	0.00487485	0.0545623		302	0.0312293	0.065853	-0.0509793	0.0719728	0.0486461	-0.0509793	0.0632577	0.0529452	-0.0509793	0.0289719	0.0387543	-0.0509793	0.191781	0.0682532	-0.0509793	0.0460468	0.0736469	-0.0509793
303	-0.0277446	0.0346568	0.0329589	0.0202728	-0.035449	0.0197883	-0.0290377	0.0308069	-0.0219384	0.0215847	0.0715864	0.0407957		303	-0.0205069	0.0519025	0.0818545	0.0337688	0.0252276	0.0255325	0.102979	0.0590271	0.091697	0.0382871	0.00398896	0.0548121		303	0.0308277	0.0659424	-0.0477505	0.0729923	0.0487268	-0.0477505	0.0642023	0.0536746	-0.0477505	0.02831	0.0387365	-0.0477505	0.193335	0.0685586	-0.0477505	0.0437969	0.0750887	-0.0477505
304	-0.0285582	0.0341194	0.0320609	0.0201566	-0.0347189	0.019684	-0.0307738	0.0311145	-0.0207848	0.022064	0.0718691	0.0412857		304	-0.0198474	0.0515201	0.0800658	0.0341848	0.0265354	0.0253797	0.102014	0.0590436	0.0941847	0.037565	0.00210495	0.0546733		304	0.0321493	0.0659879	-0.0375287	0.0735165	0.0487534	-0.0375287	0.0629764	0.0550833	-0.0375287	0.0272893	0.0387149	-0.0375287	0.195279	0.069	-0.0375287	0.0454568	0.0752238	-0.0375287
305	-0.028972	0.0343618	0.0308817	0.020165	-0.034998	0.019833	-0.0321736	0.0321723	-0.0217088	0.0225117	0.0716363	0.0419277		305	-0.0193006	0.0515665	0.0809373	0.0337418	0.0278557	0.0252449	0.0991273	0.058459	0.094291	0.0376972	0.000875223	0.0549978		305	0.0332088	0.0661817	-0.0311035	0.0732188	0.0488405	-0.0311035	0.0623306	0.0562799	-0.0311035	0.0271536	0.0385183	-0.0311035	0.19551	0.068948	-0.0311035	0.0465146	0.0750886	-0.0311035
306	-0.0289355	0.0343413	0.0308452	0.0201372	-0.0357439	0.0193192	-0.0328782	0.032427	-0.0235836	0.0230023	0.0735127	0.0417507		306	-0.0213539	0.0518719	0.0835832	0.0334355	0.0282962	0.0251378	0.097448	0.0580912	0.0937118	0.0375497	0.00129113	0.0547052		306	0.0343652	0.0661585	-0.0229585	0.0734404	0.0493102	-0.0229585	0.0627886	0.0561129	-0.0229585	0.0275695	0.0388598	-0.0229585	0.195837	0.0684978	-0.0229585	0.0496461	0.0747959	-0.0229585
307	-0.028759	0.0339518	0.0300319	0.0202956	-0.0354263	0.0178638	-0.0321764	0.0322353	-0.0239138	0.0232349	0.0742299	0.0415858		307	-0.0213494	0.0522581	0.0857782	0.0342012	0.0293411	0.025328	0.0998623	0.0586126	0.0940918	0.0371085	0.00283116	0.054529		307	0.0337604	0.0664625	-0.0150731	0.0731835	0.0492579	-0.0150731	0.0625204	0.0559458	-0.0150731	0.0275991	0.0387628	-0.0150731	0.197117	0.0685156	-0.0150731	0.0510344	0.0754044	-0.0150731
308	-0.0288852	0.0336714	0.0295354	0.0203346	-0.0348175	0.016512	-0.0328984	0.0321034	-0.0250346	0.023368	0.0734981	0.0414081		308	-0.0214894	0.052372	0.0878876	0.0341499	0.0292377	0.0262981	0.102651	0.0590009	0.0963199	0.0367417	0.00236766	0.0544373		308	0.0312082	0.0668365	-0.0108059	0.072586	0.0492164	-0.0108059	0.0624724	0.0559946	-0.0108059	0.0277041	0.0384356	-0.0108059	0.19934	0.0691815	-0.0108059	0.0527943	0.0757276	-0.0108059
309	-0.0289355	0.0332698	0.030902	0.0203326	-0.0346049	0.0164087	-0.0329966	0.0315333	-0.0253132	0.0226874	0.071165	0.0409026		309	-0.0239081	0.0524588	0.0859747	0.0336845	0.0274054	0.0265618	0.103541	0.0586289	0.0950625	0.0375534	0.00529643	0.0541571		309	0.0298124	0.067232	-0.00932944	0.0744271	0.0496163	-0.00932944	0.0598579	0.0553544	-0.00932944	0.0278042	0.0383086	-0.00932944	0.201273	0.0693325	-0.00932944	0.0562924	0.0750205	-0.00932944
310	-0.0289797	0.0330727	0.032881	0.0200669	-0.0358721	0.0161958	-0.0311498	0.0303752	-0.0238992	0.0217804	0.0693843	0.0408003		310	-0.0261419	0.0523896	0.0851809	0.0339846	0.0276594	0.0266069	0.103576	0.0585404	0.0951144	0.0376183	0.00663635	0.0530336		310	0.0319554	0.0666929	-0.00722018	0.0762621	0.0496551	-0.00722018	0.0595896	0.0555504	-0.00722018	0.0272208	0.0385926	-0.00722018	0.201449	0.0696489	-0.00722018	0.0581194	0.0747982	-0.00722018
311	-0.0283412	0.0328699	0.0331686	0.0200814	-0.0364704	0.0159145	-0.0308172	0.0298295	-0.0234676	0.0220467	0.0684181	0.0412946		311	-0.0262936	0.0523851	0.0837685	0.0335066	0.0282581	0.0267248	0.102898	0.0585497	0.0957788	0.0374569	0.00643624	0.0522295		311	0.0326072	0.0665302	-0.00673342	0.0748635	0.0498128	-0.00673342	0.0609448	0.0557796	-0.00673342	0.0290573	0.0383252	-0.00673342	0.202728	0.0696764	-0.00673342	0.0578641	0.075241	-0.00673342
312	-0.0295391	0.033386	0.0329253	0.0199753	-0.0353882	0.0157975	-0.030433	0.0299969	-0.023986	0.0223521	0.0672012	0.0411886		312	-0.0276967	0.0529675	0.0819279	0.0328943	0.0274752	0.0274692	0.10118	0.0586009	0.0966749	0.0372168	0.00542906	0.0523204		312	0.032329	0.0667458	-0.00360197	0.075299	0.0496488	-0.00360197	0.0621551	0.0562554	-0.00360197	0.0318813	0.0382291	-0.00360197	0.202366	0.0687551	-0.00360197	0.0592157	0.0758661	-0.00360197
313	-0.0304773	0.0332623	0.0320463	0.0202211	-0.033818	0.0157934	-0.0304789	0.0301449	-0.0234303	0.0224116	0.0651503	0.0403392		313	-0.0275486	0.052646	0.0827927	0.0328895	0.0267159	0.0279055	0.0987557	0.058922	0.0970545	0.0370918	0.00582658	0.0522952		313	0.0307937	0.0661078	-0.00219038	0.0779944	0.0492176	-0.00219038	0.0607972	0.0564463	-0.00219038	0.0327457	0.0385122	-0.00219038	0.20225	0.068733	-0.00219038	0.0598555	0.0768147	-0.00219038
314	-0.030719	0.0332341	0.0327289	0.0195573	-0.0345919	0.0157949	-0.0308959	0.0303448	-0.0236964	0.022595	0.0636605	0.0398794		314	-0.0261277	0.0522727	0.0832566	0.0332914	0.0266968	0.027387	0.0980256	0.0592222	0.100459	0.0360803	0.00584443	0.052878		314	0.0329881	0.0655159	-1.62162e-05	0.0789172	0.0487127	-1.62162e-05	0.0605195	0.0570362	-1.62162e-05	0.033697	0.0385975	-1.62162e-05	0.201979	0.0687376	-1.62162e-05	0.0626446	0.0765319	-1.62162e-05
315	-0.0301244	0.0329892	0.03327	0.0190344	-0.0346783	0.0163538	-0.0292166	0.0297049	-0.0255769	0.0229836	0.0649341	0.0395199		315	-0.0263431	0.0524091	0.0847533	0.033495	0.0256377	0.0269056	0.0951684	0.0589188	0.100188	0.0360105	0.00503344	0.0520898		315	0.0347915	0.0659895	-0.000778793	0.0779702	0.0488118	-0.000778793	0.0615341	0.0572282	-0.000778793	0.0344772	0.0384131	-0.000778793	0.202826	0.0681121	-0.000778793	0.0621751	0.0771567	-0.000778793
316	-0.0301223	0.0328123	0.0327821	0.0189802	-0.0350913	0.0160227	-0.0294194	0.029655	-0.0275365	0.0227856	0.0660131	0.0395145		316	-0.0274501	0.0535262	0.0861891	0.0335688	0.024504	0.0268126	0.0958352	0.0591447	0.101439	0.036038	0.00574545	0.051496		316	0.0365872	0.0658716	0.00637648	0.0786618	0.0489638	0.00637648	0.0616443	0.0572315	0.00637648	0.0348729	0.0382049	0.00637648	0.203166	0.0672872	0.00637648	0.0629247	0.0772718	0.00637648
317	-0.0310107	0.0332304	0.0333678	0.018998	-0.0360445	0.0153349	-0.0307652	0.0306787	-0.0296859	0.0230664	0.0647492	0.03911		317	-0.0278468	0.0534458	0.0867584	0.0332681	0.0244752	0.0260256	0.0954393	0.0595501	0.100909	0.0358487	0.00617393	0.0512112		317	0.0374334	0.0652795	0.00903739	0.0792943	0.0491812	0.00903739	0.0627022	0.0575051	0.00903739	0.032591	0.0382598	0.00903739	0.203522	0.0665821	0.00903739	0.0620724	0.0776802	0.00903739
318	-0.0307243	0.0335865	0.0329626	0.0193446	-0.0364574	0.0146054	-0.0321188	0.0317602	-0.0300165	0.0235709	0.0639586	0.0387797		318	-0.0288097	0.0531965	0.0864334	0.0332473	0.0243738	0.0272595	0.093369	0.0595521	0.10021	0.0358679	0.00517176	0.0508384		318	0.0373226	0.0652021	0.0118443	0.0805666	0.04922	0.0118443	0.0618786	0.057781	0.0118443	0.0302358	0.038579	0.0118443	0.205714	0.0673432	0.0118443	0.063246	0.0781205	0.0118443
319	-0.0302903	0.0334458	0.0341807	0.0185531	-0.0374987	0.0144197	-0.0325715	0.0318897	-0.0293573	0.0237542	0.0630881	0.0389525		319	-0.0304408	0.0529643	0.0859801	0.033734	0.0280147	0.0279123	0.0940878	0.0594114	0.0976897	0.0366896	0.00611174	0.0503959		319	0.0361248	0.0654369	0.0118768	0.0818812	0.0490115	0.0118768	0.0626899	0.0581409	0.0118768	0.0301191	0.0382399	0.0118768	0.206537	0.0677942	0.0118768	0.065432	0.0774833	0.0118768
320	-0.0273158	0.0322797	0.035357	0.0180957	-0.0390466	0.0145256	-0.0322795	0.032013	-0.0289874	0.023532	0.0626626	0.0391308		320	-0.0293001	0.0531635	0.0861107	0.0335497	0.0300562	0.0277445	0.0946102	0.059125	0.0949023	0.0375822	0.00730928	0.0505576		320	0.0375883	0.0647295	0.0117145	0.0837143	0.0488225	0.0117145	0.0638283	0.0583733	0.0117145	0.0308947	0.0383133	0.0117145	0.205613	0.0670743	0.0117145	0.0669112	0.0773092	0.0117145
321	-0.0263954	0.0325497	0.0354953	0.0181849	-0.0386665	0.0145331	-0.0322803	0.0324639	-0.026808	0.0221292	0.0634848	0.0393532		321	-0.0263739	0.0530899	0.0868126	0.0335273	0.0291861	0.0279941	0.0963561	0.0588762	0.0926316	0.0378285	0.00572517	0.0497958		321	0.0373259	0.0650472	0.012396	0.0831308	0.0490277	0.012396	0.065062	0.0601455	0.012396	0.0316933	0.0387136	0.012396	0.207775	0.0664351	0.012396	0.066485	0.0771734	0.012396
322	-0.0278017	0.0330412	0.0360648	0.0179363	-0.0380629	0.0146513	-0.0316004	0.0325337	-0.0245567	0.0215088	0.0632735	0.0389438		322	-0.0242797	0.0530344	0.0869854	0.032905	0.0274598	0.0289136	0.0943587	0.0596354	0.0923387	0.0383093	0.00629332	0.0493237		322	0.036887	0.0647783	0.0130775	0.083875	0.0490531	0.0130775	0.0671989	0.0615907	0.0130775	0.0348248	0.0387323	0.0130775	0.209482	0.0661141	0.0130775	0.066505	0.0770586	0.0130775
323	-0.0274253	0.0326995	0.0373267	0.0183526	-0.0360271	0.014693	-0.0323472	0.0326104	-0.0237447	0.0217855	0.0641359	0.039085		323	-0.0247433	0.0532935	0.0879564	0.0325124	0.0269069	0.0288963	0.09217	0.0593625	0.0925602	0.0386435	0.00516	0.0488924		323	0.0371993	0.0644296	0.0139212	0.0861057	0.0484038	0.0139212	0.0672676	0.0620001	0.0139212	0.03725	0.0383338	0.0139212	0.210144	0.065997	0.0139212	0.0685272	0.0770088	0.0139212
324	-0.0282293	0.0329309	0.0383582	0.0190362	-0.034074	0.0152776	-0.0333645	0.0326035	-0.0238834	0.0217866	0.0657843	0.0399329		324	-0.0238035	0.0529035	0.0886067	0.0327548	0.0264457	0.0289491	0.0918146	0.0596645	0.0924929	0.0381257	0.00527033	0.0484875		324	0.0381083	0.0650129	0.0163225	0.0882188	0.047855	0.0163225	0.0689233	0.0630435	0.0163225	0.0371217	0.0381364	0.0163225	0.211493	0.0663879	0.0163225	0.0700227	0.078107	0.0163225
325	-0.0291736	0.0336091	0.0394778	0.0197561	-0.0318678	0.0155089	-0.0331698	0.0327223	-0.0235674	0.0220392	0.0657219	0.0396969		325	-0.0243121	0.0532053	0.0894629	0.0325247	0.0268213	0.0290314	0.0920532	0.0594544	0.0919554	0.038321	0.00529223	0.0481036		325	0.0398063	0.0648762	0.0178476	0.0894087	0.0482286	0.0178476	0.0709997	0.063931	0.0178476	0.0378563	0.0381479	0.0178476	0.210448	0.0656766	0.0178476	0.0701784	0.0785329	0.0178476
326	-0.0292961	0.0330056	0.0399617	0.0202201	-0.0324373	0.0154937	-0.0316978	0.031616	-0.0231768	0.0219468	0.0643411	0.0392252		326	-0.0233017	0.0532142	0.0897389	0.0321727	0.0316564	0.029781	0.091925	0.0595801	0.093659	0.038147	0.00598532	0.0477327		326	0.0413639	0.0644877	0.0233642	0.0925653	0.0489344	0.0233642	0.0714065	0.0639646	0.0233642	0.0405905	0.0378043	0.0233642	0.210525	0.0649365	0.0233642	0.0726776	0.0784482	0.0233642
327	-0.0302343	0.0324419	0.039698	0.0204653	-0.0298141	0.015279	-0.0312792	0.0312119	-0.0247664	0.022279	0.0617082	0.0384536		327	-0.0239901	0.0526872	0.0914312	0.0319954	0.033431	0.0304035	0.093223	0.0595577	0.0945977	0.0376641	0.00592285	0.0477486		327	0.0436934	0.0643443	0.0279883	0.0950475	0.049026	0.0279883	0.0689427	0.0637135	0.0279883	0.0407826	0.0380358	0.0279883	0.211412	0.0640666	0.0279883	0.0749356	0.0777466	0.0279883
328	-0.0303961	0.032373	0.0383022	0.0209003	-0.0282122	0.0150981	-0.0321399	0.0318446	-0.0272355	0.0231667	0.0616457	0.0387306		328	-0.025987	0.0529408	0.0900177	0.0321564	0.0330793	0.0303329	0.0936124	0.0594862	0.0953164	0.0375395	0.00669354	0.0476229		328	0.0449935	0.0643275	0.0278261	0.0966165	0.0486551	0.0278261	0.0686811	0.0640723	0.0278261	0.0400931	0.0380152	0.0278261	0.211374	0.0638797	0.0278261	0.0750989	0.077688	0.0278261
329	-0.0307649	0.0324183	0.0386138	0.0209651	-0.029683	0.0145432	-0.0332189	0.0321746	-0.0270891	0.0230673	0.0624067	0.0392728		329	-0.0267804	0.0526984	0.089273	0.0316373	0.0344183	0.0302632	0.0937941	0.0593575	0.0933605	0.0378459	0.00748817	0.0474312		329	0.0455544	0.0640838	0.0295459	0.0971347	0.0483928	0.0295459	0.0664153	0.0645127	0.0295459	0.0394337	0.0375573	0.0295459	0.211119	0.0643744	0.0295459	0.0721097	0.0780329	0.0295459
330	-0.0277206	0.0310908	0.0382146	0.0206827	-0.0317112	0.0139126	-0.0351107	0.0330835	-0.0273389	0.023143	0.0627616	0.0393961		330	-0.0271941	0.0528544	0.0888295	0.0317386	0.0352125	0.0304189	0.0914918	0.0590697	0.0936152	0.0378194	0.00648911	0.0475777		330	0.0457418	0.0637918	0.0310386	0.0984383	0.04822	0.0310386	0.0626179	0.0640897	0.0310386	0.0390447	0.0373816	0.0310386	0.211512	0.064069	0.0310386	0.0734218	0.0780626	0.0310386
331	-0.0260125	0.0303278	0.0360717	0.020196	-0.0305969	0.01411	-0.036784	0.0340646	-0.0274484	0.0231799	0.0630512	0.0395733		331	-0.0237812	0.0517741	0.0889537	0.0319704	0.0352211	0.0314475	0.0897216	0.059307	0.0946889	0.0373658	0.00664027	0.0475734		331	0.045021	0.0641621	0.0375449	0.0990201	0.0485564	0.0375449	0.0619953	0.0639203	0.0375449	0.0403767	0.0372665	0.0375449	0.212245	0.0632924	0.0375449	0.0759216	0.0781614	0.0375449
332	-0.0259574	0.0302015	0.034222	0.0203951	-0.0300777	0.0141244	-0.0377242	0.0337962	-0.0278524	0.0221036	0.0633165	0.0396644		332	-0.0235873	0.0521001	0.0911675	0.0314483	0.0359832	0.0320755	0.0889671	0.0602756	0.0934205	0.0369925	0.00566298	0.0473806		332	0.0418385	0.0652519	0.0420717	0.10091	0.0490187	0.0420717	0.0620797	0.064491	0.0420717	0.0402633	0.037479	0.0420717	0.21291	0.063302	0.0420717	0.0773661	0.0782229	0.0420717
333	-0.0259042	0.0299918	0.0327926	0.0209671	-0.0291541	0.0138691	-0.0385476	0.0340524	-0.0293107	0.0214837	0.0647569	0.0401603		333	-0.0232453	0.0525849	0.0930029	0.0308832	0.037162	0.0327187	0.0885875	0.0608184	0.0919712	0.0366856	0.00343108	0.0478652		333	0.0402825	0.065758	0.0438403	0.104202	0.0491882	0.0438403	0.0636805	0.0657291	0.0438403	0.0389066	0.0371888	0.0438403	0.215123	0.0633969	0.0438403	0.0804608	0.0774603	0.0438403
334	-0.0241162	0.0298679	0.0325127	0.0208808	-0.0277165	0.0142301	-0.0392648	0.0345118	-0.0290434	0.0214816	0.06438	0.0405644		334	-0.0221189	0.0529752	0.0927247	0.0307039	0.0376094	0.0334254	0.0887238	0.0608735	0.0928758	0.0364861	0.00570935	0.0480748		334	0.0378775	0.0661652	0.0458684	0.106839	0.0488198	0.0458684	0.0654274	0.0670046	0.0458684	0.0377272	0.0367783	0.0458684	0.214436	0.0637073	0.0458684	0.0804911	0.0781779	0.0458684
335	-0.023124	0.0299057	0.0333609	0.0209532	-0.0256884	0.0150368	-0.0398984	0.0346744	-0.0286694	0.0215486	0.063385	0.0405233		335	-0.0225562	0.0535136	0.0921523	0.0304936	0.0391268	0.0341962	0.089316	0.0607171	0.0930336	0.036836	0.00672788	0.0484457		335	0.0396461	0.0656247	0.0454628	0.108913	0.0490565	0.0454628	0.0648241	0.0673199	0.0454628	0.0377303	0.0367541	0.0454628	0.212651	0.0635411	0.0454628	0.0820747	0.0775078	0.0454628
336	-0.0225059	0.0292123	0.0336452	0.0211907	-0.0218938	0.0152326	-0.0404938	0.0346429	-0.0284459	0.0216462	0.061782	0.0394977		336	-0.0247494	0.054113	0.091618	0.0305598	0.0396335	0.0349185	0.0891521	0.0611073	0.0931901	0.0363503	0.00632307	0.0486537		336	0.0425524	0.06553	0.0469555	0.109667	0.0498116	0.0469555	0.0640606	0.0675715	0.0469555	0.0388744	0.0374234	0.0469555	0.211184	0.0625933	0.0469555	0.0828654	0.0776186	0.0469555
337	-0.0221449	0.028937	0.034106	0.0216432	-0.0213522	0.015306	-0.04192	0.0332175	-0.0292308	0.0213388	0.0616307	0.0396598		337	-0.0269848	0.0547761	0.0895968	0.0313278	0.0399507	0.0364701	0.0896243	0.0612717	0.0930895	0.0365989	0.00581982	0.0485585		337	0.0466127	0.0648322	0.0505412	0.110488	0.0507811	0.0505412	0.0630022	0.0678957	0.0505412	0.0384423	0.0379206	0.0505412	0.210897	0.0621906	0.0505412	0.0844889	0.0777206	0.0505412
338	-0.0219968	0.028633	0.0337661	0.0219323	-0.0213226	0.0152397	-0.0415432	0.0317338	-0.0302741	0.021457	0.0607582	0.0395277		338	-0.0271827	0.0545166	0.0879559	0.0317071	0.0403624	0.0372435	0.0896729	0.0609064	0.0946869	0.0367394	0.00818936	0.0487553		338	0.0515354	0.0638198	0.0511578	0.112169	0.0516495	0.0511578	0.0625889	0.0687679	0.0511578	0.0366398	0.0378566	0.0511578	0.213191	0.0634927	0.0511578	0.0846361	0.0780229	0.0511578
339	-0.0228908	0.0287556	0.0339397	0.0217285	-0.022518	0.0151968	-0.041028	0.0313759	-0.0306383	0.0222365	0.060817	0.0395639		339	-0.0282601	0.0544142	0.0874251	0.0312436	0.0387796	0.0375703	0.0867135	0.0608815	0.0948447	0.0371125	0.0100409	0.0503899		339	0.0531129	0.0636627	0.0544839	0.11448	0.051782	0.0544839	0.0628796	0.0696844	0.0544839	0.0361488	0.0375665	0.0544839	0.214688	0.0641444	0.0544839	0.0853218	0.077749	0.0544839
340	-0.0235836	0.0295958	0.034338	0.0218668	-0.023584	0.0155926	-0.0399961	0.0317379	-0.029995	0.0218486	0.0593616	0.0389762		340	-0.0260681	0.0539432	0.087711	0.0313038	0.0379161	0.0378842	0.0848703	0.060837	0.0941673	0.0372622	0.00910338	0.0512009		340	0.0539124	0.0634611	0.0545001	0.115318	0.0518796	0.0545001	0.0623947	0.0697247	0.0545001	0.0360497	0.0369293	0.0545001	0.214158	0.0634163	0.0545001	0.0837783	0.0785855	0.0545001
341	-0.0232786	0.0300535	0.0336343	0.022063	-0.024577	0.0158766	-0.0409327	0.0325896	-0.0285262	0.0215319	0.0612604	0.0392448		341	-0.025271	0.0536907	0.0877056	0.0320203	0.0389151	0.0383088	0.0868173	0.0625293	0.0923914	0.0374747	0.00759809	0.0507376		341	0.0536816	0.0634117	0.0572097	0.115473	0.0518299	0.0572097	0.0629399	0.0699074	0.0572097	0.0387369	0.0372078	0.0572097	0.216267	0.0637869	0.0572097	0.0845387	0.078938	0.0572097
342	-0.0227448	0.0301867	0.0331901	0.0218817	-0.0232887	0.016028	-0.0398647	0.0323781	-0.0286738	0.0216799	0.0622103	0.039551		342	-0.024358	0.0540874	0.0883077	0.0323808	0.0388011	0.0384242	0.0885323	0.0643281	0.0922584	0.037406	0.00592501	0.0511016		342	0.0536313	0.0641609	0.0611849	0.1154	0.0517634	0.0611849	0.064021	0.0696197	0.0611849	0.0411929	0.0375454	0.0611849	0.218799	0.0647079	0.0611849	0.0869287	0.079545	0.0611849
343	-0.0224467	0.0302401	0.0336684	0.0218896	-0.0217984	0.0160191	-0.0416645	0.0334868	-0.0296068	0.0221153	0.0624237	0.0395394		343	-0.0259131	0.0545938	0.0884347	0.0321095	0.036848	0.0388026	0.0889444	0.0646116	0.0925277	0.037596	0.00626803	0.0512592		343	0.0500808	0.0649278	0.05867	0.116879	0.0509045	0.05867	0.0631063	0.069374	0.05867	0.0402664	0.0375006	0.05867	0.218552	0.0645459	0.05867	0.0873597	0.079318	0.05867
344	-0.0217015	0.0301992	0.0340582	0.0218509	-0.0219177	0.0163346	-0.0419192	0.034364	-0.0305657	0.0220644	0.0618944	0.0397779		344	-0.0250982	0.0547649	0.0889082	0.0314969	0.0373129	0.0392353	0.0905637	0.064972	0.0926738	0.0375926	0.00569718	0.0511487		344	0.0475984	0.0648739	0.0565283	0.118898	0.0504406	0.0565283	0.0642145	0.0699866	0.0565283	0.0423313	0.0386152	0.0565283	0.218316	0.0644301	0.0565283	0.0881001	0.079249	0.0565283
345	-0.0221789	0.0306577	0.0335434	0.0216258	-0.0227809	0.0170768	-0.043025	0.0348039	-0.0300197	0.0220351	0.0616035	0.0400394		345	-0.0261123	0.0551636	0.0867523	0.0311184	0.0397073	0.0395187	0.0900932	0.0649059	0.0928015	0.0374713	0.00526491	0.0508021		345	0.0458562	0.0649733	0.0529912	0.119582	0.049651	0.0529912	0.0662042	0.0713134	0.0529912	0.0432079	0.0394294	0.0529912	0.216322	0.0639372	0.0529912	0.0920434	0.0777453	0.0529912
346	-0.0217599	0.0307399	0.0324425	0.0213541	-0.0217291	0.0172943	-0.0435279	0.0354638	-0.0312699	0.0217542	0.0619041	0.0399543		346	-0.0269876	0.0547543	0.0859462	0.0314546	0.0383213	0.0399578	0.0909726	0.065413	0.091319	0.0372891	0.00784944	0.0503653		346	0.0476588	0.0648472	0.0544028	0.118764	0.0491553	0.0544028	0.065403	0.0715279	0.0544028	0.0436626	0.0392362	0.0544028	0.216201	0.063524	0.0544028	0.0916204	0.0779859	0.0544028
347	-0.0193781	0.0304381	0.0310991	0.0213913	-0.0198514	0.0177502	-0.0444605	0.0357673	-0.0329626	0.0215914	0.0615338	0.0395319		347	-0.0262624	0.05481	0.0851379	0.0319819	0.040044	0.040636	0.0923403	0.0659503	0.0911774	0.0373835	0.0108134	0.0498895		347	0.0497397	0.0643473	0.0560578	0.119668	0.0492567	0.0560578	0.063455	0.0713413	0.0560578	0.0439104	0.0397149	0.0560578	0.216284	0.0639736	0.0560578	0.093211	0.0779724	0.0560578
348	-0.018276	0.029599	0.0294839	0.0213247	-0.0195233	0.0178923	-0.0438167	0.0364381	-0.0331455	0.0220328	0.0605233	0.039692		348	-0.0244326	0.0546878	0.0848679	0.0318992	0.041542	0.0405318	0.0910926	0.0657173	0.0925541	0.0375133	0.0128188	0.0500281		348	0.0500427	0.0638934	0.0545002	0.120339	0.0496308	0.0545002	0.0609246	0.0710656	0.0545002	0.0454628	0.0398002	0.0545002	0.216591	0.06463	0.0545002	0.0950672	0.0785045	0.0545002
349	-0.0186192	0.0288325	0.0286674	0.0210357	-0.0199812	0.0178193	-0.0415225	0.0359449	-0.0317781	0.0218732	0.0605594	0.0397791		349	-0.0241539	0.0543889	0.0837525	0.0313177	0.0418612	0.0406661	0.0923906	0.0655	0.0927261	0.0376551	0.0131703	0.0508354		349	0.0520141	0.0633285	0.0526667	0.118929	0.0497825	0.0526667	0.0609297	0.0713327	0.0526667	0.0465791	0.0395478	0.0526667	0.217521	0.0648074	0.0526667	0.096323	0.0788906	0.0526667
350	-0.0169585	0.029115	0.0270619	0.0213166	-0.0194645	0.0175784	-0.0399844	0.0350635	-0.0306927	0.0215596	0.0607391	0.0396612		350	-0.0239227	0.0532756	0.0852245	0.0311004	0.0401405	0.0401685	0.0928936	0.0655	0.0920694	0.0380778	0.0140634	0.0509212		350	0.0515001	0.0633309	0.0526018	0.120496	0.0493145	0.0526018	0.059175	0.0703745	0.0526018	0.0469007	0.0393424	0.0526018	0.217244	0.0639533	0.0526018	0.0922527	0.0801747	0.0526018
351	-0.0152277	0.0294959	0.0266348	0.0215692	-0.0195926	0.0172412	-0.0396088	0.035506	-0.0306622	0.0219508	0.0615127	0.040499		351	-0.0233711	0.05315	0.0865754	0.0309189	0.038589	0.0395837	0.0924912	0.0657389	0.0935231	0.0385441	0.0131986	0.0507049		351	0.0487212	0.0635841	0.055425	0.122066	0.0492568	0.055425	0.0569923	0.0694938	0.055425	0.0487171	0.0392308	0.055425	0.217958	0.0634763	0.055425	0.0929471	0.0801062	0.055425
352	-0.0147957	0.0291081	0.0261938	0.0215198	-0.0197322	0.017094	-0.0410873	0.0358372	-0.0294429	0.0213745	0.0603996	0.0401723		352	-0.0230689	0.053659	0.0859138	0.0311292	0.0391865	0.0384987	0.0930137	0.065838	0.0946143	0.0385907	0.0118268	0.0512861		352	0.047106	0.0635888	0.0612498	0.123851	0.0491315	0.0612498	0.0565174	0.0693826	0.0612498	0.0484176	0.0394124	0.0612498	0.218655	0.0631695	0.0612498	0.0956945	0.0806128	0.0612498
353	-0.0140015	0.0293348	0.0271171	0.0216788	-0.019922	0.0171396	-0.0405088	0.0357798	-0.0271592	0.0211118	0.0614826	0.0406208		353	-0.0224292	0.0536022	0.0854901	0.0314564	0.0405887	0.038249	0.094216	0.0657525	0.0940906	0.0381855	0.00960311	0.0514423		353	0.0471826	0.0643621	0.0617041	0.125216	0.0493957	0.0617041	0.0561601	0.068785	0.0617041	0.047318	0.0396483	0.0617041	0.219759	0.0634447	0.0617041	0.096601	0.0810653	0.0617041
354	-0.0117458	0.0294687	0.0283396	0.0210418	-0.0185068	0.0168545	-0.0404667	0.0358361	-0.0280106	0.02161	0.0623592	0.0408402		354	-0.0238834	0.0537805	0.0852218	0.0312597	0.0410317	0.0391739	0.0947157	0.0656165	0.0932875	0.0385909	0.0112905	0.0514352		354	0.0494736	0.0647414	0.0588809	0.124871	0.0495633	0.0588809	0.054611	0.0690295	0.0588809	0.0489693	0.0392875	0.0588809	0.219136	0.0629492	0.0588809	0.0984133	0.080472	0.0588809
355	-0.011485	0.0296011	0.0275069	0.0203875	-0.0172128	0.0166422	-0.0423719	0.037483	-0.0284873	0.0223735	0.0610539	0.0401447		355	-0.0252787	0.0529089	0.0850202	0.0320139	0.0427061	0.0395412	0.0966854	0.0651784	0.0933771	0.0382344	0.0125031	0.0516279		355	0.0493122	0.0650642	0.0550356	0.126563	0.0495265	0.0550356	0.0552302	0.0691378	0.0550356	0.0504429	0.0390527	0.0550356	0.214732	0.0623508	0.0550356	0.104104	0.078869	0.0550356
356	-0.0122638	0.0296679	0.02655	0.0204704	-0.0166632	0.0164993	-0.0431077	0.0383533	-0.0269556	0.0219814	0.061034	0.0401393		356	-0.0248119	0.0525695	0.0833381	0.0326085	0.0429138	0.0394267	0.0968542	0.0649441	0.09353	0.0380659	0.0175507	0.0517632		356	0.048221	0.0649611	0.055717	0.126262	0.0498673	0.055717	0.0554505	0.0694828	0.055717	0.0506896	0.0393649	0.055717	0.212326	0.0622959	0.055717	0.103293	0.0793036	0.055717
357	-0.0118496	0.0294012	0.0256994	0.0204944	-0.0158819	0.0169415	-0.0407603	0.0377345	-0.0267329	0.0222266	0.0610543	0.0403456		357	-0.0262985	0.0524762	0.0824015	0.0332121	0.0430262	0.0397106	0.0962701	0.0649104	0.0937166	0.0379563	0.0217057	0.0517663		357	0.047168	0.0645722	0.055571	0.126554	0.0496135	0.055571	0.0545996	0.0690272	0.055571	0.0503656	0.0391805	0.055571	0.214251	0.0636347	0.055571	0.104916	0.0802723	0.055571
358	-0.0120147	0.0290528	0.0271653	0.0202282	-0.0153266	0.0172558	-0.0395276	0.0377608	-0.0263703	0.0218338	0.0620801	0.0404637		358	-0.0276168	0.0523269	0.0825528	0.0331425	0.0440305	0.0398446	0.0959666	0.0646739	0.0955768	0.0381098	0.0202945	0.051629		358	0.0482713	0.0643351	0.0526829	0.127589	0.0497957	0.0526829	0.0545711	0.0687427	0.0526829	0.0514686	0.0387276	0.0526829	0.216334	0.0649263	0.0526829	0.105506	0.0802834	0.0526829
359	-0.012942	0.029295	0.0269167	0.020127	-0.0150196	0.0173461	-0.0388636	0.0378118	-0.0259355	0.0221483	0.0616234	0.0396729		359	-0.0292324	0.0529134	0.0846618	0.0330633	0.0431803	0.0401169	0.0959456	0.0648511	0.0956458	0.0379366	0.0212564	0.0521633		359	0.0491519	0.0641799	0.0502329	0.129145	0.0497734	0.0502329	0.0552186	0.0686005	0.0502329	0.0543197	0.0387982	0.0502329	0.213902	0.064585	0.0502329	0.10444	0.0801334	0.0502329
360	-0.0120358	0.0296278	0.0248618	0.0206695	-0.0144128	0.0172808	-0.0387273	0.0377763	-0.0258442	0.0221314	0.0604743	0.0387927		360	-0.0301329	0.0533231	0.0872874	0.0325641	0.0426522	0.0402607	0.0980597	0.0652444	0.0940821	0.0381845	0.0223817	0.0524117		360	0.0497819	0.0634399	0.0510118	0.132265	0.0499914	0.0510118	0.0543593	0.0679226	0.0510118	0.0574272	0.0389021	0.0510118	0.213879	0.0644276	0.0510118	0.0983766	0.0820079	0.0510118
361	-0.0114481	0.0299529	0.0257034	0.0210634	-0.0136993	0.0169482	-0.0384697	0.0371889	-0.0258953	0.0219027	0.0609886	0.039313		361	-0.0307166	0.0536741	0.088356	0.032486	0.0424266	0.0406097	0.100185	0.0655404	0.0937921	0.0382528	0.0227469	0.0516959		361	0.0486628	0.063277	0.0492108	0.134252	0.0505249	0.0492108	0.051904	0.0673002	0.0492108	0.0582249	0.0389091	0.0492108	0.213706	0.064525	0.0492108	0.0977459	0.0823695	0.0492108
362	-0.0111085	0.0300342	0.0263212	0.0212252	-0.0123153	0.0169235	-0.0383541	0.0360981	-0.0255221	0.0217845	0.061365	0.0390918		362	-0.0307365	0.0542325	0.0873772	0.0327488	0.0441076	0.0406258	0.101198	0.0656628	0.0936821	0.0378331	0.0223339	0.0526459		362	0.0480637	0.0633159	0.0493243	0.13445	0.0507486	0.0493243	0.0508027	0.067114	0.0493243	0.0585129	0.0386677	0.0493243	0.214003	0.0644821	0.0493243	0.0984701	0.0824554	0.0493243
363	-0.00969412	0.0302017	0.0257233	0.0212832	-0.0131127	0.0172111	-0.0388928	0.0362853	-0.0250593	0.0218682	0.0620031	0.0391338		363	-0.0304846	0.0537862	0.0854712	0.0325929	0.0450397	0.0409682	0.100201	0.0658397	0.09379	0.037274	0.0231411	0.0527556		363	0.048004	0.0638061	0.0479614	0.133981	0.0507796	0.0479614	0.0492441	0.0667978	0.0479614	0.0592092	0.0384138	0.0479614	0.213333	0.0642173	0.0479614	0.100333	0.0833585	0.0479614
364	-0.00780471	0.0307235	0.0265804	0.0209803	-0.0132344	0.0173737	-0.0399742	0.0369353	-0.0254791	0.0217641	0.062231	0.0391024		364	-0.0340038	0.0547129	0.0829772	0.0327656	0.0459463	0.0411638	0.0975957	0.065901	0.0946727	0.0377265	0.0242058	0.0530616		364	0.0480779	0.0638981	0.0489836	0.135425	0.0510312	0.0489836	0.0462454	0.0659928	0.0489836	0.0597898	0.0383781	0.0489836	0.21217	0.0635516	0.0489836	0.0996205	0.0837391	0.0489836
365	-0.00742626	0.0306733	0.0265796	0.0208252	-0.0125262	0.0177401	-0.0401462	0.0369496	-0.0255144	0.0213088	0.0614506	0.0391204		365	-0.0355521	0.0551575	0.0830079	0.0339251	0.0473197	0.0411212	0.0964988	0.0654814	0.0947376	0.0381069	0.0245347	0.0533444		365	0.0470833	0.064041	0.052326	0.135816	0.0513258	0.052326	0.0486555	0.0669393	0.052326	0.0607536	0.0381197	0.052326	0.209899	0.0634786	0.052326	0.105313	0.0821911	0.052326
366	-0.00901145	0.0303919	0.0264161	0.0207284	-0.0112846	0.0180816	-0.0396477	0.0367882	-0.0248443	0.0212687	0.0627949	0.0400947		366	-0.0359626	0.0552035	0.0828568	0.0342143	0.0480908	0.0413086	0.0978715	0.0647746	0.0945774	0.038322	0.0262173	0.0534939		366	0.0478106	0.0643289	0.0488214	0.13608	0.0524741	0.0488214	0.0503119	0.0670683	0.0488214	0.061714	0.0375255	0.0488214	0.210488	0.0639121	0.0488214	0.104966	0.0824147	0.0488214
367	-0.00996467	0.0307484	0.0251064	0.0207989	-0.0104392	0.0179914	-0.0393037	0.0376574	-0.023902	0.0212718	0.0643577	0.0407553		367	-0.0367041	0.0554698	0.0839222	0.0349707	0.0506061	0.0413184	0.0967357	0.0644509	0.0950329	0.0390318	0.0268672	0.0535692		367	0.0503859	0.0644039	0.0489674	0.133791	0.0514837	0.0489674	0.0501303	0.0681001	0.0489674	0.06378	0.0377389	0.0489674	0.21066	0.064286	0.0489674	0.103742	0.0829138	0.0489674
368	-0.0104064	0.030769	0.0235784	0.0213708	-0.00835755	0.017902	-0.0386969	0.0378962	-0.0242111	0.0215094	0.0637858	0.0408613		368	-0.0355379	0.0556121	0.0847056	0.0354467	0.0513959	0.0418414	0.0966497	0.0644055	0.0932708	0.0389599	0.0266921	0.0536965		368	0.0508775	0.0644061	0.0502492	0.129959	0.0502854	0.0502492	0.0478469	0.0686636	0.0502492	0.063044	0.0379524	0.0502492	0.213426	0.0646045	0.0502492	0.103302	0.0823472	0.0502492
369	-0.00932053	0.0302376	0.0241349	0.0215687	-0.00847112	0.0179424	-0.0369162	0.037183	-0.0245166	0.0218173	0.0638787	0.040869		369	-0.0374995	0.056233	0.0844877	0.0353861	0.0523394	0.0419542	0.098454	0.0644099	0.0926064	0.0389936	0.027366	0.0540875		369	0.0508264	0.0643928	0.0493243	0.129382	0.0498389	0.0493243	0.0481948	0.0693725	0.0493243	0.0600329	0.0383025	0.0493243	0.21333	0.0645067	0.0493243	0.101769	0.0822083	0.0493243
370	-0.00870682	0.0303191	0.0243734	0.0214927	-0.00906942	0.0178457	-0.0375027	0.0370997	-0.0245441	0.0215885	0.0643375	0.0407841		370	-0.0383756	0.0566504	0.0853379	0.0346453	0.0519293	0.0423709	0.0996562	0.0651103	0.0893805	0.0395746	0.0291262	0.0541753		370	0.0508077	0.0644748	0.0456088	0.130646	0.0487791	0.0456088	0.0484653	0.0692017	0.0456088	0.0581074	0.0387688	0.0456088	0.21396	0.0643985	0.0456088	0.0959504	0.0840997	0.0456088
371	-0.0074798	0.0305821	0.0248415	0.0214685	-0.0103378	0.0176695	-0.0376167	0.0371126	-0.0247636	0.0216213	0.0644636	0.0402381		371	-0.0393049	0.057073	0.0871132	0.0339725	0.0534025	0.0433779	0.0984978	0.0652513	0.0888162	0.039767	0.0292638	0.0541073		371	0.0532395	0.0635609	0.0429641	0.132552	0.0491594	0.0429641	0.0472833	0.0683799	0.0429641	0.0567752	0.0393665	0.0429641	0.213593	0.0645457	0.0429641	0.0963641	0.084178	0.0429641
372	-0.00686649	0.0304736	0.0253619	0.021568	-0.0105455	0.01763	-0.0380597	0.037283	-0.0248224	0.021619	0.0633546	0.0397873		372	-0.0400537	0.0570396	0.0877355	0.0337124	0.0564074	0.0439717	0.0970716	0.0647706	0.088467	0.0392838	0.0275462	0.0541784		372	0.0548587	0.062977	0.0402707	0.134428	0.0499851	0.0402707	0.0455411	0.0674284	0.0402707	0.0567383	0.0395339	0.0402707	0.21407	0.0647004	0.0402707	0.0952067	0.0838063	0.0402707
373	-0.00742829	0.0304108	0.0266027	0.0220084	-0.0107735	0.017315	-0.0360648	0.0365404	-0.0247474	0.0212762	0.0618291	0.0395685		373	-0.0410491	0.0564288	0.0877634	0.0334396	0.0588164	0.0443317	0.0977255	0.0646605	0.0885347	0.0395761	0.0277977	0.0539919		373	0.0554242	0.0629439	0.0383237	0.134264	0.0499329	0.0383237	0.0464773	0.0673684	0.0383237	0.0571404	0.0398611	0.0383237	0.213521	0.0645505	0.0383237	0.0951342	0.0848749	0.0383237
374	-0.0059153	0.031035	0.0281997	0.0218437	-0.0108554	0.0173581	-0.0341547	0.0361291	-0.0246679	0.0209186	0.0619447	0.0396032		374	-0.0409189	0.05681	0.0862413	0.033851	0.060267	0.0445376	0.0992328	0.0645574	0.0907328	0.0390811	0.0273894	0.0540008		374	0.0563482	0.0623899	0.0309089	0.134163	0.0506143	0.0309089	0.0441296	0.0662697	0.0309089	0.0581324	0.0402601	0.0309089	0.213052	0.0645587	0.0309089	0.0928936	0.0854747	0.0309089
375	-0.00509999	0.0304371	0.0288961	0.0217614	-0.0117295	0.0177433	-0.0339267	0.0362305	-0.0249137	0.0208773	0.0625198	0.0402402		375	-0.042137	0.0574337	0.0850995	0.0356806	0.0615658	0.0446541	0.0998039	0.0646716	0.0913149	0.0389436	0.0271657	0.0541812		375	0.0537615	0.0629011	0.0235102	0.134825	0.0510815	0.0235102	0.046554	0.0669048	0.0235102	0.0612867	0.0402275	0.0235102	0.21153	0.0644607	0.0235102	0.0926702	0.0853973	0.0235102
376	-0.00668031	0.0298215	0.0292397	0.021608	-0.0116115	0.0188557	-0.0343194	0.0360372	-0.024345	0.0206178	0.0652846	0.0413406		376	-0.0415067	0.0571935	0.0838008	0.0362049	0.0634134	0.0446525	0.100605	0.0648093	0.0909888	0.0388137	0.0273593	0.0537677		376	0.0512	0.0642155	0.0116983	0.135491	0.0514212	0.0116983	0.0478751	0.0671543	0.0116983	0.0645989	0.040933	0.0116983	0.211471	0.0647347	0.0116983	0.0927713	0.0852444	0.0116983
377	-0.00747169	0.03046	0.0284998	0.0212691	-0.0109779	0.019462	-0.0334903	0.0355593	-0.0238996	0.0206696	0.0656152	0.0417996		377	-0.0421009	0.0574684	0.0841279	0.0363208	0.0650225	0.0444051	0.101912	0.0647125	0.0915777	0.0396969	0.0275565	0.0542005		377	0.0514701	0.0638411	0.00266094	0.133921	0.0509931	0.00266094	0.0479558	0.0670111	0.00266094	0.066212	0.0415435	0.00266094	0.212475	0.065197	0.00266094	0.0909114	0.0856393	0.00266094
378	-0.00845046	0.0302187	0.0276691	0.021033	-0.0102928	0.0199435	-0.0331942	0.035846	-0.0242971	0.0212083	0.0652006	0.0418776		378	-0.0436074	0.0576607	0.08671	0.036165	0.064236	0.0446216	0.103704	0.0644571	0.0910817	0.0399229	0.0289322	0.0541517		378	0.053087	0.0645254	-0.00149269	0.133484	0.050001	-0.00149269	0.0478012	0.0669807	-0.00149269	0.0676824	0.0414261	-0.00149269	0.212987	0.0653129	-0.00149269	0.0880228	0.0861567	-0.00149269
379	-0.00882892	0.0298044	0.0264599	0.0213207	-0.010724	0.0198846	-0.0337742	0.036261	-0.024089	0.0217359	0.0655844	0.0423585		379	-0.0433645	0.0579499	0.0894317	0.0353835	0.0633497	0.0443435	0.104641	0.0646892	0.0901086	0.0403029	0.0295495	0.0539549		379	0.0539903	0.0653332	0.000697701	0.136308	0.0493995	0.000697701	0.0483905	0.0669081	0.000697701	0.0687008	0.0417133	0.000697701	0.213033	0.065516	0.000697701	0.0848378	0.0867337	0.000697701
380	-0.00880539	0.0293822	0.026236	0.0214824	-0.0102539	0.0196939	-0.0334481	0.0360079	-0.0240262	0.0217339	0.0654436	0.0424076		380	-0.0449517	0.0580797	0.0910342	0.0348869	0.0652931	0.0440823	0.10477	0.0656021	0.0894859	0.0406473	0.0278119	0.0537007		380	0.0532464	0.0654879	-0.00319632	0.137557	0.0493999	-0.00319632	0.0461528	0.0663118	-0.00319632	0.0663683	0.0415591	-0.00319632	0.213706	0.0660571	-0.00319632	0.0840774	0.0868214	-0.00319632
381	-0.00736947	0.0287405	0.0268071	0.0214955	-0.0101971	0.0195195	-0.0321902	0.0353243	-0.023623	0.0214559	0.0653864	0.0425132		381	-0.0441315	0.0583131	0.0909593	0.0344141	0.0653024	0.0446293	0.105234	0.0655027	0.0894149	0.0407662	0.0273885	0.0540592		381	0.0528371	0.065405	-0.0072526	0.136915	0.0485364	-0.0072526	0.0442787	0.0657552	-0.0072526	0.0633455	0.0421303	-0.0072526	0.212773	0.066196	-0.0072526	0.084013	0.0865985	-0.0072526
382	-0.0046043	0.0287787	0.0259772	0.0218964	-0.0109686	0.0201804	-0.0312909	0.0353652	-0.0249279	0.02082	0.0655706	0.0425352		382	-0.0441546	0.0584458	0.090566	0.0341768	0.064436	0.0447796	0.105129	0.0646596	0.0878662	0.0402651	0.0256258	0.0538193		382	0.0542345	0.064828	-0.0166469	0.137891	0.048073	-0.0166469	0.0418841	0.0657973	-0.0166469	0.0633964	0.0427739	-0.0166469	0.212064	0.0659007	-0.0166469	0.0872299	0.0859576	-0.0166469
383	-0.00252993	0.0294983	0.025166	0.022497	-0.0126426	0.0204009	-0.0304505	0.0354952	-0.0262539	0.0207948	0.0656923	0.0423268		383	-0.0458035	0.0587827	0.0911781	0.0341607	0.0639367	0.0448193	0.103419	0.0643569	0.0888081	0.0400818	0.0249651	0.0538632		383	0.055283	0.0644206	-0.0226015	0.138923	0.0493473	-0.0226015	0.0382438	0.0651234	-0.0226015	0.0640094	0.0431184	-0.0226015	0.21221	0.066054	-0.0226015	0.0903332	0.0867467	-0.0226015
384	-0.00158887	0.0295162	0.026077	0.0225267	-0.0122958	0.0201252	-0.0318227	0.0352884	-0.0257525	0.0208775	0.0654619	0.0415979		384	-0.0478515	0.0592484	0.0904722	0.0343966	0.063806	0.0446353	0.103628	0.0644469	0.0875036	0.0402269	0.0254007	0.053392		384	0.0538013	0.0645427	-0.0174582	0.139014	0.0499025	-0.0174582	0.0364539	0.0642375	-0.0174582	0.061699	0.0430664	-0.0174582	0.20951	0.0665933	-0.0174582	0.0934155	0.0881549	-0.0174582
385	-0.00095366	0.029765	0.0275503	0.0223066	-0.0114825	0.0201193	-0.0313583	0.0350293	-0.0247579	0.0209647	0.0670803	0.0411834		385	-0.0475684	0.0593303	0.0919048	0.0353798	0.063684	0.0445407	0.104741	0.0646809	0.0867236	0.0400516	0.0255719	0.0538121		385	0.0525491	0.0647403	-0.0219688	0.139581	0.0501464	-0.0219688	0.0354129	0.0636879	-0.0219688	0.0634113	0.043128	-0.0219688	0.205435	0.0669909	-0.0219688	0.0949368	0.0884709	-0.0219688
386	-0.00121975	0.0297268	0.0277774	0.0222867	-0.0105475	0.0205609	-0.032013	0.0354274	-0.0244618	0.0209685	0.0686116	0.0410188		386	-0.0479517	0.0593697	0.0927802	0.0357253	0.064032	0.0451184	0.104438	0.0644675	0.0879762	0.0397617	0.0261181	0.0543411		386	0.0501445	0.0649728	-0.022991	0.140274	0.0512298	-0.022991	0.0353047	0.063635	-0.022991	0.065501	0.042989	-0.022991	0.204863	0.0670917	-0.022991	0.0958687	0.087932	-0.022991
387	-0.000581698	0.0297201	0.0275474	0.0224348	-0.0117632	0.0205174	-0.033287	0.0363497	-0.0237556	0.0213621	0.0691004	0.0409693		387	-0.0492002	0.0598361	0.0936728	0.0361084	0.0648181	0.0453309	0.103774	0.0641628	0.0882459	0.0399305	0.0252475	0.0549983		387	0.0494931	0.0655485	-0.0243539	0.139564	0.0520633	-0.0243539	0.0367657	0.0647896	-0.0243539	0.0662858	0.043001	-0.0243539	0.206252	0.0673526	-0.0243539	0.0972137	0.0874296	-0.0243539
388	-0.00269218	0.0298263	0.0285574	0.0218525	-0.0110319	0.0210246	-0.0343332	0.036373	-0.0231322	0.0213307	0.0704044	0.0411869		388	-0.0499218	0.0599287	0.0949754	0.0357181	0.0647163	0.0459176	0.101864	0.0639844	0.088974	0.0402411	0.0265354	0.0552887		388	0.0510041	0.0659921	-0.0286211	0.138897	0.0518851	-0.0286211	0.041573	0.0664291	-0.0286211	0.0682803	0.0438126	-0.0286211	0.205961	0.0681132	-0.0286211	0.0976378	0.0872133	-0.0286211
389	-0.0022829	0.0301021	0.029361	0.0214912	-0.0109548	0.021576	-0.034564	0.0363346	-0.0214342	0.0205994	0.071569	0.0412393		389	-0.0503534	0.0600551	0.0963758	0.0350763	0.0650493	0.0461187	0.100751	0.064003	0.0889769	0.0407818	0.0291419	0.0555906		389	0.052803	0.0661419	-0.0326287	0.137002	0.0509908	-0.0326287	0.0410711	0.066821	-0.0326287	0.0716632	0.0447946	-0.0326287	0.205277	0.0687969	-0.0326287	0.0962186	0.0876324	-0.0326287
390	-0.00227965	0.0296043	0.0288353	0.0215181	-0.0113154	0.0223113	-0.0349367	0.0363577	-0.0202234	0.0203902	0.0719243	0.0412171		390	-0.0503656	0.0601146	0.0963014	0.0351555	0.0677029	0.0466343	0.102298	0.0642324	0.0899459	0.0411428	0.0295459	0.0549014		390	0.0542057	0.0658747	-0.0338131	0.138046	0.05095	-0.0338131	0.0414247	0.0665598	-0.0338131	0.0710638	0.0449522	-0.0338131	0.208017	0.0687054	-0.0338131	0.0950818	0.0875706	-0.0338131
391	-0.00181845	0.03025	0.0287168	0.0218309	-0.0130028	0.0213895	-0.0336452	0.0356306	-0.0207515	0.0209178	0.0741314	0.0413254		391	-0.0506816	0.0605593	0.0954118	0.0350201	0.0687178	0.0472451	0.103198	0.0643808	0.0912127	0.041442	0.031131	0.0543186		391	0.0559053	0.0669883	-0.0348353	0.138142	0.050699	-0.0348353	0.0416474	0.0668166	-0.0348353	0.0697497	0.0453912	-0.0348353	0.208736	0.0688733	-0.0348353	0.0884776	0.090714	-0.0348353
392	-0.000918365	0.0309244	0.0285505	0.0224158	-0.011736	0.0214739	-0.0321809	0.0345156	-0.0211036	0.0215729	0.0741435	0.0421499		392	-0.0514397	0.0607355	0.0956232	0.0357909	0.068676	0.0479327	0.103336	0.0641803	0.0924417	0.0420264	0.03223	0.0551296		392	0.0553159	0.0675768	-0.0348028	0.138859	0.0504782	-0.0348028	0.0429244	0.0665853	-0.0348028	0.0698783	0.0453084	-0.0348028	0.207655	0.0689332	-0.0348028	0.0856344	0.0916328	-0.0348028
393	-0.000665657	0.0299514	0.0280751	0.0226289	-0.0096369	0.0223936	-0.0316426	0.0344283	-0.0199723	0.0210219	0.0731716	0.0423265		393	-0.0539834	0.0612955	0.0951453	0.0363073	0.0695031	0.0478683	0.103283	0.0643316	0.0947055	0.0426893	0.0334118	0.0555566		393	0.0550822	0.0684192	-0.0348028	0.141313	0.0515675	-0.0348028	0.0373473	0.0640502	-0.0348028	0.0693099	0.045644	-0.0348028	0.207155	0.0688946	-0.0348028	0.0839476	0.0921042	-0.0348028
394	0.000644926	0.0293675	0.0283567	0.0219578	-0.00831902	0.0231883	-0.031757	0.0337474	-0.0180436	0.0212427	0.0746506	0.0423344		394	-0.0559036	0.0613823	0.0952117	0.0355824	0.07078	0.0477585	0.100159	0.0646227	0.0965438	0.0428822	0.0332876	0.0555856		394	0.0548575	0.0687503	-0.0288969	0.142153	0.0521439	-0.0288969	0.0335926	0.0615382	-0.0288969	0.0682393	0.0463267	-0.0288969	0.206057	0.0688725	-0.0288969	0.0857377	0.0916599	-0.0288969
395	0.00114101	0.0291512	0.0286629	0.0215481	-0.00770124	0.0234774	-0.0313392	0.0331264	-0.0157157	0.0217932	0.0770608	0.0425596		395	-0.0552197	0.0615177	0.0941366	0.0348305	0.0706697	0.0482144	0.0970294	0.0649813	0.0973332	0.0432529	0.0327842	0.0555388		395	0.0550441	0.0688365	-0.0377071	0.142832	0.0529596	-0.0377071	0.032095	0.0610748	-0.0377071	0.0678844	0.0467282	-0.0377071	0.205485	0.0688208	-0.0377071	0.0845284	0.0916176	-0.0377071
396	0.00243699	0.0287179	0.0291622	0.021701	-0.00698774	0.0234648	-0.0308014	0.0324371	-0.0161375	0.02198	0.0771427	0.0423696		396	-0.0555394	0.0611095	0.0954675	0.0354513	0.0718971	0.0481388	0.0958368	0.0653476	0.0979871	0.0436536	0.0343102	0.0556182		396	0.0555937	0.0694341	-0.0404167	0.14272	0.053552	-0.0404167	0.0315855	0.0611522	-0.0404167	0.0684061	0.0466156	-0.0404167	0.204467	0.0689938	-0.0404167	0.0880087	0.0898063	-0.0404167
397	0.00413819	0.0291324	0.0296466	0.0215845	-0.00455803	0.0240933	-0.030644	0.0319294	-0.0174935	0.0222198	0.0756825	0.0420078		397	-0.055917	0.0615691	0.0964361	0.0357196	0.0716055	0.0485301	0.0965848	0.0653734	0.0983444	0.0435935	0.034833	0.0556174		397	0.0560971	0.0699619	-0.040368	0.141746	0.0540405	-0.040368	0.0336411	0.0619394	-0.040368	0.0688821	0.0460527	-0.040368	0.204227	0.0691753	-0.040368	0.0896994	0.0880762	-0.040368
398	0.00497865	0.0300878	0.0294255	0.0217618	-0.0042392	0.0242435	-0.0321326	0.032545	-0.0192406	0.0221261	0.0766787	0.0422533		398	-0.0569088	0.0617604	0.0976746	0.0349933	0.0705703	0.0486653	0.0972371	0.0653823	0.0970927	0.0433067	0.0363045	0.0566261		398	0.0560708	0.0700572	-0.038421	0.142165	0.0539735	-0.038421	0.0383027	0.0629989	-0.038421	0.0686652	0.0462318	-0.038421	0.203894	0.0688235	-0.038421	0.0885095	0.0881369	-0.038421
399	0.0038291	0.0291296	0.0302931	0.0217913	-0.00369647	0.0245469	-0.0333645	0.0329607	-0.0199902	0.0217764	0.0787036	0.0427822		399	-0.0566573	0.0621789	0.0976222	0.0343917	0.0715507	0.0477985	0.0998088	0.0654713	0.0966919	0.0432239	0.0378656	0.0579437		399	0.0576531	0.0702409	-0.0454627	0.139043	0.0527318	-0.0454627	0.039522	0.0629359	-0.0454627	0.0664813	0.0465092	-0.0454627	0.202558	0.0686142	-0.0454627	0.0878627	0.0886875	-0.0454627
400	0.0033894	0.0277464	0.0317128	0.0217447	-0.00437874	0.0242109	-0.034291	0.0329755	-0.0199484	0.0212596	0.0791749	0.0428441		400	-0.0561807	0.0620458	0.0975769	0.0351522	0.0736498	0.0475107	0.101342	0.0654895	0.0966286	0.0435148	0.0393082	0.0583163		400	0.0589272	0.0702655	-0.0489998	0.139409	0.0521	-0.0489998	0.0410979	0.0636869	-0.0489998	0.0654202	0.0466987	-0.0489998	0.202045	0.0685522	-0.0489998	0.0872521	0.0889019	-0.0489998
401	0.00334722	0.0278765	0.0325066	0.0219745	-0.00644703	0.0242149	-0.0334347	0.0328768	-0.0215247	0.0210049	0.078831	0.0428672		401	-0.056216	0.0618501	0.0958659	0.0352381	0.0726333	0.047941	0.102082	0.0656634	0.096861	0.0435365	0.0412663	0.0591775		401	0.0588018	0.0704666	-0.0495839	0.141887	0.0516595	-0.0495839	0.0397934	0.063975	-0.0495839	0.0650869	0.0471273	-0.0495839	0.202127	0.0683851	-0.0495839	0.0871093	0.0894902	-0.0495839
402	0.00512184	0.0278778	0.0330506	0.0221375	-0.00920003	0.0239252	-0.0333747	0.0329765	-0.0212241	0.0207982	0.078631	0.0428347		402	-0.057778	0.0613195	0.0941024	0.035816	0.0715008	0.0481555	0.101623	0.0656643	0.0973405	0.0438364	0.0424046	0.0598177		402	0.0592679	0.0712252	-0.0501356	0.142189	0.0513916	-0.0501356	0.0394758	0.0641868	-0.0501356	0.0629157	0.0474379	-0.0501356	0.20349	0.0688195	-0.0501356	0.0852337	0.0909136	-0.0501356
403	0.00533764	0.0278222	0.0342654	0.0227173	-0.00818962	0.0229431	-0.0351274	0.0323062	-0.0210257	0.0209046	0.0798325	0.0428105		403	-0.0582624	0.0620675	0.092301	0.0361236	0.0710088	0.0481533	0.104001	0.0656721	0.0975214	0.0439578	0.0425244	0.0597892		403	0.0593673	0.0715587	-0.0523746	0.142319	0.0521549	-0.0523746	0.0387115	0.0636947	-0.0523746	0.0643226	0.0475811	-0.0523746	0.203796	0.0696744	-0.0523746	0.0840649	0.0916175	-0.0523746
404	0.00461765	0.0277887	0.0354373	0.0235185	-0.00949452	0.0222475	-0.0335969	0.0310951	-0.0205406	0.0206159	0.0816298	0.0433425		404	-0.0557016	0.0618822	0.0923948	0.0353737	0.0742445	0.0484328	0.104524	0.0656383	0.098153	0.0443939	0.0416515	0.0592819		404	0.0592655	0.0720997	-0.0456899	0.143974	0.0529561	-0.0456899	0.0382927	0.0632219	-0.0456899	0.0639944	0.0482338	-0.0456899	0.204298	0.0699816	-0.0456899	0.0856474	0.0918309	-0.0456899
405	0.00372932	0.0275439	0.0353294	0.0236621	-0.00912702	0.022571	-0.0343985	0.0313949	-0.0205471	0.0203023	0.0829947	0.0439938		405	-0.0548247	0.0619945	0.0923704	0.034626	0.0742636	0.0480599	0.104417	0.0663397	0.098563	0.0451882	0.0408316	0.0592643		405	0.0589109	0.072648	-0.0556034	0.143579	0.0533464	-0.0556034	0.0356971	0.0620702	-0.0556034	0.0634148	0.0491764	-0.0556034	0.204611	0.0701467	-0.0556034	0.0873592	0.091395	-0.0556034
406	0.00381734	0.0274503	0.0357622	0.0234147	-0.00655453	0.0227023	-0.0353752	0.0319133	-0.0170863	0.0203825	0.0821417	0.0432475		406	-0.0554424	0.0618239	0.0945489	0.033796	0.0732053	0.0477563	0.104592	0.0659449	0.0982544	0.0453441	0.0407817	0.0590269		406	0.0595563	0.0727484	-0.0579236	0.142105	0.0529413	-0.0579236	0.0322036	0.0621168	-0.0579236	0.065168	0.0496577	-0.0579236	0.203647	0.0703522	-0.0579236	0.0880168	0.0910005	-0.0579236
407	0.0042968	0.0283895	0.0370906	0.0227925	-0.00460184	0.0230068	-0.0354344	0.0318776	-0.0130495	0.0204512	0.0806023	0.0423501		407	-0.0576738	0.0618031	0.0958435	0.032853	0.072467	0.0476489	0.105048	0.065805	0.0989881	0.0454714	0.0414887	0.058845		407	0.0592476	0.0730556	-0.0592216	0.141766	0.0525485	-0.0592216	0.0322344	0.0618097	-0.0592216	0.0655002	0.0495158	-0.0592216	0.200939	0.0706309	-0.0592216	0.0865246	0.0899874	-0.0592216
408	0.00295701	0.0291295	0.0376021	0.0230165	-0.00621502	0.0235678	-0.0344836	0.03181	-0.010885	0.0204358	0.0799975	0.0425231		408	-0.0579744	0.0614197	0.097236	0.0325411	0.0729286	0.0474742	0.105965	0.0656395	0.098875	0.0453147	0.0420243	0.0593142		408	0.0610028	0.0730753	-0.0595299	0.141625	0.0522651	-0.0595299	0.0350578	0.0633355	-0.0595299	0.0663073	0.0496198	-0.0595299	0.19914	0.0713829	-0.0595299	0.0873721	0.0899078	-0.0595299
409	0.00363887	0.0286506	0.0373032	0.0233786	-0.0058386	0.0234192	-0.0346516	0.0317451	-0.00923737	0.0206963	0.080765	0.0429859		409	-0.0579139	0.0617755	0.0985378	0.0328857	0.0730459	0.0474476	0.106356	0.065585	0.0981724	0.0454318	0.0430981	0.0602807		409	0.0615358	0.0733544	-0.0636349	0.138109	0.0522086	-0.0636349	0.0356717	0.0638286	-0.0636349	0.0679893	0.0499069	-0.0636349	0.200496	0.0727397	-0.0636349	0.088172	0.0897347	-0.0636349
410	0.00414185	0.0280697	0.0383886	0.0231876	-0.00575058	0.0234248	-0.0344853	0.0313107	-0.00914083	0.0203896	0.0823563	0.0427792		410	-0.0577505	0.0617285	0.0987891	0.0339711	0.071541	0.0476918	0.104983	0.0656489	0.0983878	0.0452345	0.0437232	0.060195		410	0.0623795	0.0733575	-0.0639756	0.133722	0.0519466	-0.0639756	0.0351552	0.0639215	-0.0639756	0.0690942	0.0501846	-0.0639756	0.200517	0.0727616	-0.0639756	0.0887945	0.0896001	-0.0639756
411	0.00357843	0.027591	0.0382029	0.0230313	-0.0050602	0.0237967	-0.0345323	0.031212	-0.0107788	0.01938	0.0844595	0.0435138		411	-0.0586692	0.061684	0.0991522	0.0338096	0.0710181	0.0480364	0.104551	0.0654292	0.0995406	0.045106	0.0453499	0.060005		411	0.0623048	0.0731271	-0.0691027	0.133378	0.0515769	-0.0691027	0.0360297	0.0638524	-0.0691027	0.0686209	0.0506867	-0.0691027	0.20295	0.0724802	-0.0691027	0.0886658	0.0906611	-0.0691027
412	0.00238954	0.0272647	0.0386235	0.0233025	-0.00643731	0.0232235	-0.0354669	0.0316868	-0.00974927	0.0186927	0.0848951	0.0437065		412	-0.0581829	0.0617594	0.100746	0.0341408	0.0701006	0.0474589	0.104399	0.065319	0.101159	0.045573	0.0450638	0.0597732		412	0.0644502	0.0735387	-0.0704332	0.132743	0.0510136	-0.0704332	0.0376184	0.0634968	-0.0704332	0.0664977	0.0502555	-0.0704332	0.204671	0.072067	-0.0704332	0.0896918	0.0913488	-0.0704332
413	0.00211938	0.0269523	0.039829	0.0245388	-0.00620772	0.0223807	-0.0355196	0.031964	-0.00891489	0.0188944	0.087859	0.0433295		413	-0.0562707	0.0618476	0.10091	0.0347403	0.0705606	0.0472493	0.10474	0.0653931	0.101183	0.0458922	0.045512	0.0599316		413	0.0668677	0.0737792	-0.074814	0.134067	0.0496661	-0.074814	0.038426	0.063225	-0.074814	0.0648445	0.0498545	-0.074814	0.203875	0.0724989	-0.074814	0.089344	0.0915388	-0.074814
414	0.00096456	0.026774	0.040951	0.0259995	-0.00702344	0.022338	-0.0354734	0.0318677	-0.00814664	0.0193071	0.0899573	0.0431475		414	-0.0550555	0.0617925	0.0998719	0.0341272	0.0702316	0.04689	0.105588	0.0655548	0.101684	0.045915	0.0460707	0.0604238		414	0.068719	0.0738047	-0.0704656	0.137728	0.0499994	-0.0704656	0.0387373	0.0630825	-0.0704656	0.0649827	0.0501063	-0.0704656	0.19938	0.0720555	-0.0704656	0.0910352	0.0913298	-0.0704656
415	0.00311966	0.0270717	0.0412195	0.0263402	-0.00674639	0.0221864	-0.0362019	0.0321909	-0.00821276	0.0192741	0.0916577	0.0449751		415	-0.0550283	0.0614029	0.0983424	0.0336924	0.0703241	0.0468123	0.106401	0.0658885	0.103576	0.0459952	0.0453672	0.0603553		415	0.0682712	0.0743824	-0.0757388	0.139151	0.0508866	-0.0757388	0.0382693	0.0627771	-0.0757388	0.0645523	0.0507494	-0.0757388	0.199286	0.0721415	-0.0757388	0.0918265	0.0910572	-0.0757388
416	0.00440997	0.0272285	0.040577	0.0265568	-0.00756252	0.0219182	-0.0373218	0.0327764	-0.00783633	0.019283	0.0912667	0.0457809		416	-0.055758	0.0613084	0.100376	0.0336121	0.0712798	0.0469247	0.105716	0.0654572	0.105838	0.0464855	0.0447537	0.0604682		416	0.0684456	0.0747865	-0.0809957	0.140151	0.0509893	-0.0809957	0.0344179	0.0617286	-0.0809957	0.0651024	0.0514928	-0.0809957	0.198976	0.0715086	-0.0809957	0.0918227	0.0908113	-0.0809957
417	0.00515226	0.0270309	0.039829	0.0268218	-0.00732847	0.0222175	-0.0379388	0.0324616	-0.0058305	0.0193158	0.0889644	0.0453828		417	-0.0576547	0.0607044	0.101521	0.0339027	0.0723238	0.0471908	0.106315	0.0654505	0.107272	0.0468698	0.0445758	0.060496		417	0.0691948	0.0754739	-0.0821152	0.139591	0.0511866	-0.0821152	0.0330281	0.0625133	-0.0821152	0.0651195	0.0517839	-0.0821152	0.197666	0.0715967	-0.0821152	0.0901991	0.090979	-0.0821152
418	0.00676828	0.0273887	0.0420738	0.0256636	-0.00849343	0.0227436	-0.0383992	0.0323293	-0.00275462	0.0192468	0.0874802	0.0450551		418	-0.0571603	0.0598862	0.10549	0.03453	0.0720959	0.0466072	0.108861	0.0653763	0.1078	0.0469258	0.0468007	0.0619112		418	0.0699083	0.0754727	-0.0809308	0.137288	0.0515028	-0.0809308	0.0325997	0.0634185	-0.0809308	0.0645631	0.0517417	-0.0809308	0.195997	0.0720587	-0.0809308	0.0882072	0.0922184	-0.0809308
419	0.00735969	0.0273152	0.0435888	0.024753	-0.0095647	0.0224785	-0.0391966	0.0326883	-0.00115726	0.0189068	0.0875625	0.0450415		419	-0.057731	0.060225	0.106915	0.0342753	0.0713154	0.0456209	0.109614	0.0656323	0.108766	0.0470924	0.0484026	0.0618069		419	0.0691754	0.0766302	-0.0887513	0.136542	0.0523306	-0.0887513	0.0357413	0.0646208	-0.0887513	0.0617372	0.0519964	-0.0887513	0.196874	0.0733735	-0.0887513	0.0891109	0.0923634	-0.0887513
420	0.00846057	0.0273788	0.0447801	0.0251283	-0.00852385	0.0222742	-0.0379165	0.0322028	-0.000497707	0.018877	0.0872311	0.0451288		420	-0.0574888	0.0600655	0.106192	0.0345311	0.070849	0.0449756	0.107545	0.0659181	0.110623	0.0476641	0.0495109	0.0622017		420	0.06795	0.0776097	-0.0870152	0.132903	0.051234	-0.0870152	0.0362658	0.0645544	-0.0870152	0.0610172	0.0523576	-0.0870152	0.197163	0.0728279	-0.0870152	0.0918292	0.0912969	-0.0870152
421	0.0087084	0.0273178	0.045232	0.0257039	-0.00676667	0.0222747	-0.0375522	0.0316917	8.23385e-05	0.018677	0.0887084	0.046074		421	-0.0572889	0.0599406	0.105399	0.0346418	0.0703764	0.0447157	0.107212	0.0662653	0.110648	0.0477942	0.0479505	0.0625935		421	0.0673809	0.0778486	-0.0803305	0.130016	0.0501482	-0.0803305	0.0339266	0.0643291	-0.0803305	0.0612825	0.0521841	-0.0803305	0.197567	0.0730064	-0.0803305	0.0909876	0.0915718	-0.0803305
422	0.00886903	0.0270301	0.0461978	0.0257966	-0.0073455	0.0223562	-0.038331	0.0317315	-0.00107411	0.0179994	0.0900944	0.0465484		422	-0.0563174	0.0599829	0.105776	0.0345059	0.0715738	0.0447401	0.10741	0.0663306	0.110905	0.0476536	0.0480662	0.0631539		422	0.0678891	0.0781692	-0.0885566	0.128532	0.0502454	-0.0885566	0.0324213	0.0637177	-0.0885566	0.0587076	0.0522941	-0.0885566	0.200091	0.0738184	-0.0885566	0.0915972	0.0918328	-0.0885566
423	0.00883009	0.0267502	0.0470269	0.0258283	-0.00680683	0.0225974	-0.0402918	0.031674	-0.00121811	0.0175864	0.0900482	0.0457855		423	-0.0538917	0.0595069	0.104591	0.0345764	0.0706401	0.0452189	0.109214	0.0662948	0.112463	0.0475995	0.0479497	0.0631862		423	0.0705362	0.0782039	-0.0944788	0.127005	0.0505975	-0.0944788	0.0325403	0.0635689	-0.0944788	0.0574018	0.052296	-0.0944788	0.201087	0.0740708	-0.0944788	0.0914398	0.0923538	-0.0944788
424	0.0099188	0.0263313	0.04748	0.0255874	-0.00688107	0.0226771	-0.0417156	0.0317269	0.00105868	0.017708	0.0907041	0.0457064		424	-0.051911	0.0596898	0.104369	0.0341155	0.0708607	0.0450517	0.110556	0.0667095	0.113218	0.0477444	0.048174	0.0635129		424	0.0721291	0.0781122	-0.093197	0.127328	0.0508474	-0.093197	0.0327571	0.0634753	-0.093197	0.0566151	0.0523309	-0.093197	0.198257	0.0734957	-0.093197	0.0922197	0.0927223	-0.093197
425	0.00997072	0.0258289	0.0477615	0.0254558	-0.00753453	0.0228	-0.0425573	0.0316876	0.00175798	0.0175471	0.0904197	0.0459706		425	-0.051954	0.0595904	0.104197	0.034179	0.0728094	0.0449188	0.109951	0.0670699	0.115331	0.0480119	0.049575	0.0639096		425	0.0725137	0.0783621	-0.0926291	0.130547	0.0514255	-0.0926291	0.0331679	0.0635175	-0.0926291	0.0568506	0.0524995	-0.0926291	0.19763	0.0732333	-0.0926291	0.093608	0.0926152	-0.0926291
426	0.0100612	0.0259918	0.0477668	0.0255869	-0.00755319	0.023263	-0.0418292	0.0317866	0.000440499	0.0174188	0.0921449	0.0470694		426	-0.0532581	0.0596267	0.104557	0.0347431	0.0712108	0.0442963	0.111103	0.0667894	0.117703	0.0486012	0.0495972	0.0642902		426	0.0723084	0.0785404	-0.0900493	0.133449	0.0518259	-0.0900493	0.0317429	0.0636953	-0.0900493	0.0586158	0.0528751	-0.0900493	0.197302	0.0733687	-0.0900493	0.0963262	0.0920503	-0.0900493
427	0.0101455	0.0262285	0.0478686	0.0258338	-0.00605278	0.0232636	-0.0409299	0.0318314	0.000737417	0.0172303	0.0947948	0.0486423		427	-0.0543683	0.0593206	0.104749	0.0352314	0.0708607	0.0440907	0.111984	0.0665974	0.119225	0.0487963	0.0482981	0.0634118		427	0.0735683	0.0788482	-0.0900493	0.1333	0.0522899	-0.0900493	0.0288269	0.0629173	-0.0900493	0.0616749	0.0527398	-0.0900493	0.197462	0.0734887	-0.0900493	0.0978876	0.0920996	-0.0900493
428	0.0109377	0.0262822	0.0479367	0.0262013	-0.00533806	0.022983	-0.0407181	0.031906	0.0026824	0.0176733	0.0958089	0.0493224		428	-0.0550636	0.0595109	0.105615	0.0353003	0.072424	0.043493	0.113147	0.0665742	0.120116	0.0491881	0.0497327	0.0630733		428	0.0738648	0.0786211	-0.087648	0.133307	0.0522997	-0.087648	0.0280512	0.0625785	-0.087648	0.0639695	0.0533621	-0.087648	0.195925	0.0734727	-0.087648	0.100153	0.0920259	-0.087648
429	0.0120191	0.0266948	0.0474256	0.0261492	-0.00469352	0.023399	-0.0409169	0.0318416	0.0047572	0.0183205	0.095538	0.0489975		429	-0.0563247	0.0594773	0.104648	0.0355768	0.0730738	0.0425394	0.11201	0.0674171	0.121131	0.0492498	0.0506958	0.0626434		429	0.0740255	0.0788018	-0.0927751	0.133979	0.0532498	-0.0927751	0.0278301	0.0626565	-0.0927751	0.0616764	0.0547724	-0.0927751	0.195184	0.0745781	-0.0927751	0.100971	0.0920759	-0.0927751
430	0.0121339	0.0271718	0.046601	0.0263111	-0.00248244	0.023524	-0.0394639	0.0316928	0.00484928	0.0173394	0.0937966	0.0493974		430	-0.056132	0.0587809	0.105894	0.0357515	0.0729753	0.041613	0.113686	0.0679894	0.120181	0.0495089	0.0511528	0.0618428		430	0.0735878	0.0792464	-0.0897573	0.128862	0.0534359	-0.0897573	0.0290989	0.0644857	-0.0897573	0.0621599	0.0550343	-0.0897573	0.195807	0.074718	-0.0897573	0.102878	0.0920627	-0.0897573
431	0.014014	0.0274112	0.0459548	0.0261359	-0.000195508	0.0238576	-0.037203	0.0307237	0.00353099	0.0166908	0.0926568	0.0491852		431	-0.0555763	0.0584389	0.107798	0.0357796	0.0735862	0.041752	0.115375	0.0681253	0.120157	0.0497189	0.048823	0.061376		431	0.0716805	0.0801578	-0.0869341	0.124866	0.0525224	-0.0869341	0.029867	0.0645228	-0.0869341	0.0625523	0.0553119	-0.0869341	0.198463	0.0756758	-0.0869341	0.104649	0.092467	-0.0869341
432	0.0155165	0.0274532	0.0458064	0.0256589	0.00189875	0.0243013	-0.0359402	0.0305283	0.00363158	0.0166254	0.0925319	0.0487577		432	-0.0562537	0.0597982	0.107378	0.0357718	0.076432	0.042105	0.115468	0.0681366	0.12041	0.0495711	0.0489924	0.061222		432	0.070273	0.0808557	-0.0876642	0.12402	0.0524224	-0.0876642	0.0299138	0.0632186	-0.0876642	0.0625425	0.0556814	-0.0876642	0.199957	0.0762161	-0.0876642	0.104956	0.0933005	-0.0876642
433	0.015873	0.0272978	0.0485261	0.0264063	0.00130856	0.0242689	-0.0354519	0.0303379	0.00256032	0.0165276	0.0928949	0.0487679		433	-0.0559527	0.0595973	0.107657	0.0356566	0.077784	0.0424922	0.115503	0.0681258	0.121463	0.0497932	0.0463284	0.060708		433	0.0723235	0.0805093	-0.0877129	0.123127	0.0527902	-0.0877129	0.0324693	0.0633802	-0.0877129	0.0597694	0.0557315	-0.0877129	0.200242	0.0756985	-0.0877129	0.104939	0.0939076	-0.0877129
434	0.0149478	0.027401	0.0517866	0.0275184	0.000381296	0.023609	-0.0352316	0.0310291	0.000103425	0.016128	0.090406	0.0477611		434	-0.0567238	0.0605185	0.107488	0.0357037	0.0777361	0.0424431	0.116467	0.0680061	0.122748	0.0498823	0.0460996	0.0606348		434	0.0728763	0.0801057	-0.0865285	0.123293	0.0541363	-0.0865285	0.0345596	0.0635567	-0.0865285	0.0573206	0.0551731	-0.0865285	0.201837	0.0752809	-0.0865285	0.105568	0.0942182	-0.0865285
435	0.0150082	0.0276709	0.0527248	0.0275602	0.00136292	0.0236547	-0.0366266	0.0315213	8.152e-05	0.015884	0.0881279	0.0469754		435	-0.0577849	0.0598128	0.106379	0.0357495	0.0771184	0.0424723	0.116684	0.0677914	0.122041	0.0500233	0.0447825	0.0606198		435	0.0718805	0.0801565	-0.0843543	0.122979	0.0541766	-0.0843543	0.0361215	0.0633963	-0.0843543	0.0576335	0.0544558	-0.0843543	0.203639	0.074952	-0.0843543	0.10637	0.0946936	-0.0843543
436	0.0160426	0.0281128	0.0527037	0.0278638	0.000532596	0.0238787	-0.0371377	0.0318362	0.00122539	0.0159417	0.0880253	0.0467472		436	-0.0595571	0.0595845	0.10812	0.0365202	0.0767156	0.0424957	0.11611	0.0676634	0.12152	0.0500601	0.0436858	0.0603815		436	0.0732037	0.0798638	-0.0827318	0.126642	0.0547633	-0.0827318	0.0351808	0.0639256	-0.0827318	0.0594775	0.0539923	-0.0827318	0.203486	0.0751724	-0.0827318	0.107614	0.094882	-0.0827318
437	0.0175369	0.0284481	0.0525256	0.0283086	-0.00137426	0.0235551	-0.0366298	0.0315415	0.00118929	0.0159344	0.0886772	0.0466119		437	-0.0607095	0.0598703	0.111847	0.0373699	0.0765797	0.0424341	0.115717	0.0673463	0.122101	0.0500162	0.0428155	0.0600665		437	0.0773763	0.0782168	-0.0833321	0.129591	0.0545893	-0.0833321	0.0351161	0.0641862	-0.0833321	0.0604561	0.053564	-0.0833321	0.202078	0.0755823	-0.0833321	0.108476	0.0952172	-0.0833321
438	0.0197062	0.0287742	0.0532123	0.0285589	-0.0022707	0.0232509	-0.0362554	0.0316153	0.00117185	0.0159345	0.089445	0.0476366		438	-0.0626034	0.0597689	0.11273	0.037481	0.0777325	0.0420397	0.117799	0.0677365	0.123314	0.0500921	0.0440839	0.0605664		438	0.080021	0.0774332	-0.0843056	0.129306	0.0548319	-0.0843056	0.0329071	0.0631309	-0.0843056	0.0637398	0.0537657	-0.0843056	0.201702	0.0765147	-0.0843056	0.109242	0.0954619	-0.0843056
439	0.019761	0.0286405	0.0530233	0.0281507	-0.00325597	0.0228697	-0.0363994	0.0318364	0.00107003	0.0161219	0.0893457	0.0483178		439	-0.0642827	0.0601922	0.113241	0.0373954	0.0787096	0.0412099	0.115896	0.0684985	0.12364	0.0505342	0.0445062	0.0610215		439	0.081242	0.0780196	-0.0889785	0.128704	0.0549757	-0.0889785	0.0322806	0.0630382	-0.0889785	0.0653334	0.0540208	-0.0889785	0.20335	0.0767918	-0.0889785	0.111178	0.0957954	-0.0889785
440	0.020141	0.0290315	0.0509514	0.0281182	-0.00392404	0.0225463	-0.0361341	0.0318036	0.00181355	0.0163145	0.0883697	0.0490324		440	-0.0649244	0.0603806	0.113793	0.0374329	0.0778708	0.0408387	0.114705	0.068573	0.124266	0.0506657	0.0451214	0.0614976		440	0.0813511	0.0783521	-0.0882159	0.128875	0.0551057	-0.0882159	0.0331559	0.0637342	-0.0882159	0.0644253	0.0545141	-0.0882159	0.205694	0.0771691	-0.0882159	0.113606	0.0959211	-0.0882159
441	0.0198206	0.0286603	0.0510422	0.0278005	-0.00402099	0.0220538	-0.036442	0.0319137	0.002639	0.0160585	0.0889449	0.0494364		441	-0.065721	0.0605346	0.111932	0.0370706	0.0779613	0.0414206	0.114181	0.0686449	0.12383	0.0505651	0.0456473	0.0615383		441	0.0805804	0.0786048	-0.0871126	0.125172	0.0540221	-0.0871126	0.0366974	0.0652487	-0.0871126	0.0614395	0.0553373	-0.0871126	0.20595	0.077641	-0.0871126	0.114589	0.0958406	-0.0871126
442	0.0194348	0.0282939	0.0510471	0.0276576	-0.00386807	0.0220711	-0.0350166	0.0312923	0.0029055	0.0157877	0.0889558	0.0495358		442	-0.0665067	0.0606399	0.111215	0.0366527	0.0776396	0.0420224	0.114471	0.0686915	0.124254	0.0503267	0.046522	0.0620079		442	0.0776988	0.0802772	-0.0899682	0.123898	0.0532168	-0.0899682	0.0368941	0.0652653	-0.0899682	0.0596266	0.0559034	-0.0899682	0.205438	0.0778984	-0.0899682	0.115769	0.0958974	-0.0899682
443	0.019737	0.0281793	0.0511197	0.0278756	-0.00306208	0.022463	-0.0330007	0.0311162	0.00260818	0.015745	0.0895144	0.0496151		443	-0.0665055	0.0602528	0.112429	0.0370427	0.0787603	0.0414355	0.112485	0.0688206	0.124353	0.0498841	0.0457571	0.0621579		443	0.0768498	0.0810901	-0.0905361	0.122739	0.052712	-0.0905361	0.0382774	0.0650415	-0.0905361	0.0583237	0.0563171	-0.0905361	0.205043	0.0784022	-0.0905361	0.116798	0.0963741	-0.0905361
444	0.0210001	0.0285827	0.0515282	0.0281585	-0.00104205	0.0223802	-0.0308452	0.0303394	0.00366362	0.0159082	0.0912196	0.0507225		444	-0.0659287	0.0600761	0.113403	0.0369445	0.0800551	0.0410088	0.114311	0.0696162	0.125947	0.0501545	0.0461097	0.062076		444	0.0796316	0.0810718	-0.0920937	0.120828	0.0529403	-0.0920937	0.0398117	0.0646094	-0.0920937	0.0575022	0.0563016	-0.0920937	0.204188	0.0782246	-0.0920937	0.116599	0.0969743	-0.0920937
445	0.021091	0.028781	0.0531527	0.0282579	-0.000571526	0.0221391	-0.0303673	0.0298435	0.00434224	0.016035	0.0930904	0.0518393		445	-0.0663765	0.060139	0.117947	0.0376498	0.0810282	0.0414824	0.11588	0.069481	0.126779	0.0503248	0.0446077	0.0613743		445	0.0808059	0.0809568	-0.0900493	0.120067	0.0527771	-0.0900493	0.039881	0.0645856	-0.0900493	0.0569803	0.0559825	-0.0900493	0.204645	0.0786384	-0.0900493	0.116693	0.0972202	-0.0900493
446	0.0220844	0.0292871	0.0537263	0.0292319	0.000449441	0.0222017	-0.030257	0.0301837	0.00464443	0.0153772	0.0926045	0.051634		446	-0.0656079	0.0612638	0.120885	0.0390996	0.0806944	0.0413948	0.116144	0.0693822	0.126409	0.0502337	0.0430696	0.0609613		446	0.0810148	0.0807178	-0.0911202	0.121205	0.0528593	-0.0911202	0.038882	0.065092	-0.0911202	0.0579146	0.0560373	-0.0911202	0.206767	0.0788069	-0.0911202	0.118208	0.0973566	-0.0911202
447	0.0221477	0.0297802	0.0537238	0.0302369	0.00081816	0.022102	-0.0302087	0.0311173	0.00329734	0.0154383	0.0917559	0.0509201		447	-0.0651958	0.0612189	0.120277	0.0396622	0.0810765	0.0413825	0.116233	0.069601	0.127928	0.0500571	0.0431304	0.0610007		447	0.0834165	0.0797131	-0.0895626	0.125284	0.0540753	-0.0895626	0.0401687	0.0651247	-0.0895626	0.0586328	0.0559329	-0.0895626	0.208821	0.0790517	-0.0895626	0.121054	0.0977334	-0.0895626
448	0.0227561	0.0297161	0.0548133	0.0309244	0.000639687	0.0213746	-0.0300404	0.0312014	0.00241591	0.0159508	0.0939889	0.0506151		448	-0.0671002	0.0616037	0.120218	0.0402148	0.0815373	0.0413223	0.116694	0.070047	0.129505	0.0506923	0.0450179	0.0609804		448	0.0882922	0.0782339	-0.088946	0.12449	0.0540789	-0.088946	0.0382742	0.0636619	-0.088946	0.0613204	0.0556124	-0.088946	0.21025	0.0794241	-0.088946	0.12076	0.0988288	-0.088946
449	0.0220479	0.0293587	0.0558355	0.0309306	-0.0013345	0.0204091	-0.0306156	0.0311688	0.00198878	0.0164887	0.0962109	0.0509184		449	-0.0693307	0.0611391	0.117725	0.0395281	0.0817896	0.0401437	0.115974	0.0704639	0.130774	0.0509259	0.0474517	0.061188		449	0.0907414	0.0797297	-0.0869017	0.122713	0.0538693	-0.0869017	0.0375051	0.0616878	-0.0869017	0.0652997	0.0558587	-0.0869017	0.211915	0.0794839	-0.0869017	0.120776	0.0997835	-0.0869017
450	0.0216094	0.0287541	0.0555909	0.0310191	-0.00357154	0.0195741	-0.0311405	0.031404	0.00172634	0.0162079	0.0953988	0.0516274		450	-0.0694504	0.0605288	0.114035	0.0389975	0.0841799	0.0397863	0.117798	0.0705137	0.130037	0.050834	0.0465139	0.061641		450	0.0896405	0.0809016	-0.0868368	0.122791	0.0543912	-0.0868368	0.0395202	0.061914	-0.0868368	0.0674121	0.0559649	-0.0868368	0.212839	0.0794071	-0.0868368	0.121235	0.10006	-0.0868368
451	0.0221379	0.0289154	0.0544609	0.0309229	-0.00355856	0.0193045	-0.0317651	0.0322434	0.00297283	0.0163612	0.0940716	0.0517159		451	-0.0706839	0.0605648	0.113789	0.0392897	0.0840984	0.0398812	0.117546	0.0709121	0.130858	0.0507584	0.0456495	0.0617821		451	0.0886933	0.0813532	-0.083397	0.122681	0.0539304	-0.083397	0.0388434	0.0622795	-0.083397	0.0667155	0.055617	-0.083397	0.212326	0.0790679	-0.083397	0.121982	0.100603	-0.083397
452	0.0238132	0.0292205	0.0529235	0.0300962	-0.00307587	0.0193314	-0.0327934	0.0329444	0.0068985	0.0168495	0.0934567	0.0520075		452	-0.0731266	0.061795	0.11396	0.0392981	0.0832271	0.039572	0.118523	0.0713798	0.130561	0.0509285	0.0456219	0.0619687		452	0.0880196	0.0817013	-0.0810768	0.123039	0.053872	-0.0810768	0.0409577	0.0635981	-0.0810768	0.0652623	0.0555363	-0.0810768	0.215174	0.0801523	-0.0810768	0.12158	0.100592	-0.0810768
453	0.0241782	0.029229	0.0523617	0.0296725	-0.00176163	0.0192576	-0.0325967	0.0327829	0.0063862	0.0169994	0.0939532	0.0520675		453	-0.0743492	0.0629648	0.113869	0.0393533	0.0810201	0.0391715	0.117634	0.0712223	0.130369	0.0511476	0.0434952	0.0623918		453	0.090051	0.0818816	-0.080444	0.122818	0.0531252	-0.080444	0.0453466	0.0647789	-0.080444	0.0640075	0.0555738	-0.080444	0.216253	0.0806601	-0.080444	0.12306	0.10193	-0.080444
454	0.0246054	0.0290404	0.0512207	0.0293934	-0.000848157	0.0192465	-0.0313352	0.0335407	0.00655412	0.0167704	0.0936834	0.0524967		454	-0.0748643	0.0638374	0.115109	0.0387804	0.0819595	0.0391275	0.117402	0.0711262	0.131976	0.0511378	0.0405294	0.0617788		454	0.0900863	0.0823344	-0.0819043	0.125369	0.0531707	-0.0819043	0.045792	0.0647125	-0.0819043	0.0659977	0.0549774	-0.0819043	0.217886	0.0809951	-0.0819043	0.124241	0.103039	-0.0819043
455	0.0247319	0.0290379	0.0513335	0.0293336	-0.00111668	0.0194101	-0.0289699	0.0341422	0.00721733	0.0168142	0.0952524	0.0537539		455	-0.0751628	0.0635145	0.11723	0.0389111	0.0816362	0.0389207	0.11803	0.0707435	0.132919	0.0514095	0.0387322	0.061124		455	0.0932116	0.0815694	-0.0778805	0.125227	0.0532827	-0.0778805	0.0446628	0.0641108	-0.0778805	0.0662525	0.0539094	-0.0778805	0.21882	0.0811553	-0.0778805	0.126236	0.103137	-0.0778805
456	0.0256328	0.029166	0.0518235	0.0293447	-0.00150041	0.0194809	-0.0270027	0.0332371	0.007064	0.0168172	0.0961286	0.0546649		456	-0.0764414	0.0633952	0.12007	0.039327	0.0812947	0.0389384	0.11819	0.0707327	0.132958	0.0512499	0.0367986	0.0605467		456	0.0934347	0.0810854	-0.0805089	0.124894	0.0543458	-0.0805089	0.0451581	0.0641902	-0.0805089	0.0673667	0.0535663	-0.0805089	0.220067	0.0818879	-0.0805089	0.128882	0.1035	-0.0805089
457	0.0258364	0.0297044	0.0522478	0.0294488	-0.00212832	0.0197704	-0.0259472	0.032435	0.00457304	0.0167498	0.095076	0.0550594		457	-0.076716	0.0642825	0.119061	0.0390196	0.0809921	0.038679	0.120561	0.0713121	0.133157	0.0506537	0.0393044	0.0609381		457	0.093339	0.0811145	-0.0881996	0.128735	0.0553545	-0.0881996	0.0466879	0.0642625	-0.0881996	0.0695073	0.0536322	-0.0881996	0.221478	0.0820887	-0.0881996	0.13108	0.104119	-0.0881996
458	0.0254418	0.0302505	0.0509753	0.029481	-0.00280896	0.020182	-0.0264814	0.0326394	0.00499773	0.0171222	0.0949798	0.0557644		458	-0.0781093	0.0650683	0.116601	0.0390035	0.0822998	0.0377858	0.121333	0.0716984	0.132588	0.0501309	0.0407768	0.0611422		458	0.0949023	0.0808827	-0.0960526	0.129556	0.0552941	-0.0960526	0.0447572	0.0628721	-0.0960526	0.0712788	0.0529022	-0.0960526	0.221008	0.0816021	-0.0960526	0.128473	0.104155	-0.0960526
459	0.0250114	0.0302458	0.051602	0.0295696	-0.00325434	0.0202848	-0.0259488	0.0328747	0.00656792	0.0173936	0.0949113	0.0559449		459	-0.0800166	0.0650455	0.117495	0.039111	0.0812655	0.0363138	0.121935	0.072056	0.13219	0.0494606	0.0410854	0.0618052		459	0.0972083	0.0804789	-0.0961175	0.130207	0.054178	-0.0961175	0.0420483	0.0616564	-0.0961175	0.0724814	0.0529346	-0.0961175	0.221619	0.0814442	-0.0961175	0.126669	0.104792	-0.0961175
460	0.0266651	0.0299412	0.0516162	0.0296094	-0.00329044	0.0195407	-0.0253943	0.0333495	0.00650342	0.0170428	0.0933784	0.0560057		460	-0.0842862	0.0646921	0.119485	0.0387979	0.0813632	0.0361997	0.119844	0.0720599	0.13045	0.0491199	0.0411747	0.0622721		460	0.0980743	0.0808998	-0.0932132	0.1289	0.054568	-0.0932132	0.042511	0.0624253	-0.0932132	0.0726287	0.0537161	-0.0932132	0.222265	0.0814637	-0.0932132	0.126093	0.105818	-0.0932132
461	0.0280293	0.0295088	0.0510114	0.029411	-0.00404045	0.0190669	-0.0255436	0.0335678	0.00595907	0.0166895	0.0921364	0.0570652		461	-0.0859448	0.0646369	0.120279	0.0391293	0.0814395	0.0360105	0.118859	0.0718818	0.130963	0.049341	0.040985	0.0624866		461	0.0978325	0.0810679	-0.0856361	0.127526	0.055376	-0.0856361	0.0436787	0.0624596	-0.0856361	0.0743954	0.0540696	-0.0856361	0.222812	0.0815953	-0.0856361	0.129105	0.106447	-0.0856361
462	0.0294259	0.0298005	0.0500432	0.0297181	-0.00373582	0.0191464	-0.0244172	0.0336317	0.00623652	0.0163871	0.0941945	0.0579538		462	-0.0865472	0.0648748	0.120604	0.0391127	0.0806777	0.0356174	0.118557	0.0720936	0.131947	0.0495548	0.0387849	0.0624017		462	0.0978492	0.0816525	-0.0778642	0.125864	0.0543258	-0.0778642	0.0461301	0.0621891	-0.0778642	0.0749803	0.0541702	-0.0778642	0.223718	0.0812535	-0.0778642	0.130899	0.1062	-0.0778642
463	0.0307567	0.0301546	0.0493865	0.030937	-0.00440065	0.0193529	-0.0260437	0.0342874	0.00779453	0.016577	0.0943061	0.0579491		463	-0.0868291	0.0651678	0.121609	0.0390135	0.0806919	0.0360773	0.117783	0.0716834	0.132619	0.0497006	0.0380383	0.0622828		463	0.0979806	0.0834262	-0.0766636	0.126617	0.0533736	-0.0766636	0.047255	0.0617913	-0.0766636	0.0758191	0.0533611	-0.0766636	0.226202	0.0808221	-0.0766636	0.129377	0.10639	-0.0766636
464	0.0313278	0.030003	0.0500428	0.0310513	-0.00451585	0.0193974	-0.0267966	0.0348092	0.00895787	0.0164336	0.0944132	0.0579513		464	-0.085598	0.0654804	0.123937	0.0393175	0.0804417	0.0359556	0.116018	0.071737	0.132687	0.0498159	0.0383161	0.0627069		464	0.0981368	0.0835808	-0.0750735	0.127188	0.0534874	-0.0750735	0.0505008	0.0630714	-0.0750735	0.0747869	0.0538191	-0.0750735	0.229076	0.0811399	-0.0750735	0.127349	0.106033	-0.0750735
465	0.0314069	0.0300638	0.0508609	0.0309298	-0.00287143	0.0196296	-0.0253144	0.0345047	0.0103009	0.0165932	0.0929634	0.0579337		465	-0.0843154	0.0661393	0.125435	0.0396296	0.0811694	0.0352316	0.116681	0.0715044	0.133897	0.0496923	0.0382704	0.0630771		465	0.0991383	0.083733	-0.0768583	0.127478	0.053639	-0.0768583	0.0541973	0.0637407	-0.0768583	0.0753425	0.0540348	-0.0768583	0.229144	0.0814071	-0.0768583	0.126588	0.106447	-0.0768583
466	0.0307336	0.030047	0.0528635	0.0306878	-0.00218267	0.0198274	-0.0215011	0.0339257	0.010608	0.0172982	0.091448	0.0578235		466	-0.0847766	0.0668254	0.125671	0.0392001	0.0823368	0.0349815	0.119636	0.0715984	0.134112	0.0496854	0.040574	0.0633696		466	0.0997102	0.0834562	-0.0776209	0.127939	0.0538049	-0.0776209	0.0552851	0.0637273	-0.0776209	0.0764508	0.0543846	-0.0776209	0.230643	0.0815252	-0.0776209	0.126349	0.106883	-0.0776209
467	0.0318844	0.0298727	0.0523009	0.0311211	-0.00231369	0.020001	-0.0198587	0.0332637	0.0113657	0.0178235	0.0900405	0.0576668		467	-0.0829541	0.0671895	0.125603	0.0387669	0.0845888	0.0355881	0.12139	0.0715533	0.134512	0.0493456	0.0436474	0.063984		467	0.0998522	0.082879	-0.0765825	0.12756	0.0543163	-0.0765825	0.0562362	0.0638324	-0.0765825	0.0789947	0.0552305	-0.0765825	0.231204	0.0810981	-0.0765825	0.12874	0.10705	-0.0765825
468	0.0316811	0.0300509	0.0510564	0.0307093	-0.00151622	0.0203272	-0.0195809	0.0326673	0.012136	0.0179187	0.0891956	0.0577675		468	-0.0823826	0.068095	0.124018	0.0392138	0.0846095	0.0355147	0.120022	0.0716568	0.134505	0.0492808	0.0447516	0.0641879		468	0.101516	0.0821329	-0.0762742	0.129343	0.0548615	-0.0762742	0.0530681	0.0620187	-0.0762742	0.0779343	0.0555003	-0.0762742	0.230172	0.0809065	-0.0762742	0.130165	0.106404	-0.0762742
469	0.0301694	0.0299222	0.0501815	0.0309091	-0.000826249	0.0202947	-0.0188589	0.031999	0.0116403	0.0176318	0.089718	0.0584846		469	-0.0817247	0.0682824	0.12436	0.0396537	0.0839069	0.0349767	0.119571	0.0718586	0.135389	0.0489736	0.0440394	0.0641606		469	0.101747	0.0821739	-0.0751222	0.129267	0.0547222	-0.0751222	0.0505869	0.060271	-0.0751222	0.0772933	0.0561358	-0.0751222	0.232852	0.0809976	-0.0751222	0.131007	0.106195	-0.0751222
470	0.0294328	0.0294926	0.0502667	0.0308913	-0.0020837	0.0203157	-0.0192418	0.031917	0.011882	0.0169592	0.0911596	0.0585096		470	-0.0838392	0.0680635	0.125857	0.0398995	0.0823006	0.0348352	0.119691	0.0725616	0.134354	0.0490552	0.0427597	0.0641425		470	0.101715	0.082287	-0.0745057	0.129157	0.0549294	-0.0745057	0.0514504	0.0597562	-0.0745057	0.0810003	0.056069	-0.0745057	0.235015	0.0801126	-0.0745057	0.130334	0.106481	-0.0745057
471	0.030087	0.0291396	0.0503247	0.0311504	-0.00347216	0.0202695	-0.0185198	0.0320684	0.0105285	0.0174305	0.0918906	0.0583354		471	-0.0851543	0.0682019	0.128094	0.0403085	0.0812497	0.0344729	0.12046	0.0725336	0.133847	0.0492575	0.042698	0.0641938		471	0.101005	0.0825937	-0.0692974	0.130284	0.0551872	-0.0692974	0.0506241	0.0606603	-0.0692974	0.0866724	0.0551217	-0.0692974	0.236216	0.080068	-0.0692974	0.131424	0.106773	-0.0692974
472	0.0304724	0.0290838	0.0501365	0.031154	-0.00372406	0.0199015	-0.01926	0.0326485	0.00787485	0.0182478	0.0932157	0.0583264		472	-0.0840672	0.0687561	0.131542	0.0412859	0.0796515	0.0342056	0.121171	0.0724721	0.134784	0.0493909	0.0414982	0.0643681		472	0.0984227	0.0837047	-0.0634726	0.129695	0.0549179	-0.0634726	0.0497788	0.0609916	-0.0634726	0.0880201	0.0545902	-0.0634726	0.237939	0.0801925	-0.0634726	0.131884	0.107036	-0.0634726
473	0.0320426	0.0293928	0.0494895	0.0314311	-0.00405424	0.019742	-0.0197119	0.0329583	0.00846463	0.0183339	0.0937751	0.0578397		473	-0.0836457	0.0690814	0.13331	0.0418295	0.0799103	0.0345667	0.120554	0.0725758	0.135867	0.0494184	0.0405182	0.0643531		473	0.0963654	0.0845675	-0.0634077	0.129624	0.0550408	-0.0634077	0.0485016	0.0605879	-0.0634077	0.08605	0.0545653	-0.0634077	0.238607	0.0801295	-0.0634077	0.1337	0.107059	-0.0634077
474	0.0335105	0.0294181	0.0502853	0.0317109	-0.00416092	0.0194502	-0.0211673	0.0332031	0.0101468	0.017782	0.0932733	0.057574		474	-0.084663	0.0697729	0.132689	0.0418189	0.0792974	0.035163	0.120718	0.0725874	0.135545	0.0492658	0.0406001	0.0645971		474	0.0956929	0.0844792	-0.0608441	0.130355	0.0549705	-0.0608441	0.0499498	0.0598486	-0.0608441	0.0853737	0.0543004	-0.0608441	0.240289	0.0799182	-0.0608441	0.136542	0.107302	-0.0608441
475	0.0350896	0.0295167	0.0531097	0.0316974	-0.00427409	0.0196137	-0.0234648	0.0338342	0.00986445	0.0177363	0.0937329	0.0576351		475	-0.0854642	0.0703781	0.133503	0.0416688	0.0777844	0.0347058	0.120241	0.0728852	0.135857	0.0489997	0.0398773	0.0652098		475	0.0962976	0.0845984	-0.0580534	0.128794	0.0547225	-0.0580534	0.0495716	0.0588575	-0.0580534	0.0868703	0.0538957	-0.0580534	0.242096	0.0797218	-0.0580534	0.136773	0.107613	-0.0580534
476	0.0342382	0.0287057	0.0546556	0.0308747	-0.00379423	0.0197121	-0.0238603	0.0336786	0.00839243	0.0172873	0.0946529	0.0574867		476	-0.0850512	0.0706295	0.13308	0.0414903	0.0785571	0.0341937	0.119735	0.0728424	0.138283	0.0493779	0.0401697	0.0662552		476	0.0961954	0.0850839	-0.060114	0.128268	0.0548031	-0.060114	0.0518285	0.0601427	-0.060114	0.0821295	0.0544372	-0.060114	0.242337	0.0795018	-0.060114	0.136258	0.107959	-0.060114
477	0.0328587	0.0281562	0.0547987	0.0309867	-0.00265441	0.0200185	-0.0215072	0.032351	0.00996423	0.0174168	0.0949393	0.0573782		477	-0.0840574	0.0715836	0.133267	0.0411333	0.0806274	0.0344301	0.120707	0.0728264	0.13958	0.0494852	0.039221	0.0655341		477	0.0979571	0.0843778	-0.0578425	0.128602	0.0548351	-0.0578425	0.0523143	0.0601133	-0.0578425	0.0835968	0.0539823	-0.0578425	0.24232	0.0787931	-0.0578425	0.137685	0.107601	-0.0578425
478	0.0334395	0.0281463	0.0555857	0.0311201	-0.00120064	0.020501	-0.0191842	0.0309428	0.0115194	0.0179479	0.0983023	0.0584309		478	-0.0853047	0.0721439	0.133519	0.040913	0.0798949	0.0342145	0.121542	0.0727829	0.140333	0.0493688	0.0382406	0.0649764		478	0.100412	0.0834811	-0.0551978	0.129212	0.0547147	-0.0551978	0.0531102	0.060225	-0.0551978	0.0843453	0.0540765	-0.0551978	0.243435	0.0796237	-0.0551978	0.138487	0.108212	-0.0551978
479	0.0324109	0.0283133	0.0552092	0.0309897	-0.00104326	0.0206344	-0.0191907	0.0310694	0.0107524	0.017857	0.10124	0.0595961		479	-0.0855076	0.0720542	0.133197	0.0408078	0.079127	0.0339665	0.122258	0.0734105	0.141552	0.0493393	0.0394301	0.0646934		479	0.102152	0.083546	-0.0534617	0.130633	0.0549199	-0.0534617	0.0491119	0.0591788	-0.0534617	0.0855119	0.0545372	-0.0534617	0.244978	0.0812902	-0.0534617	0.139493	0.108618	-0.0534617
480	0.0316235	0.0283251	0.0546564	0.031051	-0.000185354	0.0204335	-0.0183928	0.0307148	0.0101439	0.0176634	0.101995	0.060569		480	-0.0858617	0.0725879	0.135453	0.0407555	0.0794231	0.0339324	0.121992	0.0739093	0.141336	0.0497856	0.0420463	0.0651332		480	0.101028	0.0836338	-0.0518067	0.132788	0.0558769	-0.0518067	0.0487894	0.0588995	-0.0518067	0.0896586	0.0548683	-0.0518067	0.246268	0.0811238	-0.0518067	0.140292	0.108627	-0.0518067
481	0.0314613	0.0283299	0.0542503	0.03148	0.00101896	0.0205133	-0.0152946	0.0302954	0.00992976	0.017453	0.101012	0.0613566		481	-0.0854812	0.0721672	0.136378	0.0409794	0.081345	0.0342502	0.121385	0.0738622	0.143136	0.049804	0.0409929	0.0653008		481	0.100139	0.0834662	-0.0500707	0.134061	0.0563424	-0.0500707	0.0521438	0.0592676	-0.0500707	0.0926394	0.0545274	-0.0500707	0.246614	0.0804969	-0.0500707	0.141539	0.108769	-0.0500707
482	0.0305807	0.0279638	0.05434	0.0315986	0.00131507	0.0210598	-0.013193	0.0299733	0.00824235	0.0179502	0.100294	0.061247		482	-0.0864888	0.0720356	0.136324	0.0413228	0.0816111	0.0346436	0.122029	0.0738139	0.142949	0.0497804	0.0347107	0.0647236		482	0.100865	0.0835397	-0.0465661	0.133142	0.0565067	-0.0465661	0.0551343	0.05947	-0.0465661	0.096207	0.0542068	-0.0465661	0.245838	0.0795623	-0.0465661	0.141401	0.10952	-0.0465661
483	0.0308553	0.0282231	0.0550506	0.0317457	-3.32424e-05	0.0216455	-0.013638	0.0294353	0.00690297	0.0184341	0.0997285	0.0613366		483	-0.086318	0.0720037	0.13546	0.0422949	0.0806003	0.0347921	0.121852	0.073734	0.141865	0.0497126	0.0305639	0.0649892		483	0.100789	0.0844985	-0.0465336	0.132383	0.0563791	-0.0465336	0.0519802	0.0589047	-0.0465336	0.095268	0.0541352	-0.0465336	0.245677	0.0793857	-0.0465336	0.140977	0.110725	-0.0465336
484	0.0296859	0.0281253	0.0537332	0.0319897	-0.00112276	0.021323	-0.0157481	0.0299082	0.00700072	0.0185225	0.0991124	0.061408		484	-0.0870258	0.0723143	0.135055	0.0422345	0.0800506	0.0345325	0.122355	0.0736861	0.141971	0.0495433	0.030748	0.0656624		484	0.0985262	0.0848229	-0.0382912	0.132931	0.056781	-0.0382912	0.0509026	0.0589338	-0.0382912	0.094735	0.0538471	-0.0382912	0.246409	0.0794491	-0.0382912	0.144868	0.1107	-0.0382912
485	0.0313883	0.028361	0.0529499	0.0323216	-0.00266334	0.0207888	-0.0178813	0.0306571	0.00707901	0.0185374	0.0982037	0.0612953		485	-0.0859894	0.0721585	0.134506	0.0421323	0.0804287	0.0340772	0.121596	0.0738058	0.140391	0.0498873	0.0327688	0.065795		485	0.0988912	0.0847015	-0.0371393	0.133498	0.0568304	-0.0371393	0.05177	0.0589067	-0.0371393	0.0949103	0.0540266	-0.0371393	0.247242	0.0791166	-0.0371393	0.146166	0.110442	-0.0371393
486	0.0312301	0.028252	0.0552279	0.0317306	-0.00501922	0.0201829	-0.0189436	0.0312058	0.00526058	0.0186945	0.0979871	0.0609136		486	-0.0869114	0.0720551	0.135523	0.0416539	0.0803962	0.0336894	0.121692	0.0742493	0.140202	0.0502206	0.0365843	0.0665487		486	0.100345	0.0842962	-0.0299028	0.133836	0.056923	-0.0299028	0.0558318	0.0603267	-0.0299028	0.0954035	0.0541402	-0.0299028	0.248951	0.0789535	-0.0299028	0.148228	0.110185	-0.0299028
487	0.0311445	0.0282536	0.0553731	0.031714	-0.00608764	0.0193758	-0.022198	0.0315211	0.00560901	0.0191992	0.0980869	0.0609522		487	-0.0880334	0.072576	0.138144	0.0416055	0.0802295	0.0344577	0.121403	0.0746915	0.141008	0.0504511	0.0371133	0.0665489		487	0.0974955	0.0849127	-0.0238833	0.135804	0.0572798	-0.0238833	0.0601383	0.0618569	-0.0238833	0.0891787	0.0540673	-0.0238833	0.249386	0.0786859	-0.0238833	0.149783	0.110185	-0.0238833
488	0.0304144	0.027564	0.0556814	0.0312623	-0.0049316	0.0192798	-0.0239625	0.031164	0.00693988	0.020362	0.100637	0.0611474		488	-0.0912229	0.0739232	0.139268	0.0421018	0.0807589	0.0341709	0.121228	0.074699	0.141044	0.0504278	0.0389715	0.0667146		488	0.097521	0.0850948	-0.020038	0.13592	0.0568624	-0.020038	0.0629238	0.0632126	-0.020038	0.0896832	0.0540257	-0.020038	0.251118	0.079389	-0.020038	0.151858	0.110426	-0.020038
489	0.0320223	0.0270255	0.0556615	0.0305034	-0.00344903	0.0195392	-0.0209304	0.0302964	0.00758158	0.0203928	0.101909	0.0607069		489	-0.0935402	0.0747489	0.141333	0.0421248	0.0812594	0.0341299	0.120783	0.0745324	0.142469	0.0507079	0.0426953	0.0669929		489	0.0981303	0.0852415	-0.0170039	0.134645	0.0562525	-0.0170039	0.0650497	0.0626883	-0.0170039	0.0887162	0.0546081	-0.0170039	0.253699	0.0802525	-0.0170039	0.153595	0.109956	-0.0170039
490	0.0332485	0.0267145	0.055002	0.0301532	-0.00197376	0.0197468	-0.0194896	0.0293454	0.00857902	0.0204996	0.10331	0.060704		490	-0.0937548	0.0751397	0.142469	0.0424957	0.0829241	0.0343583	0.121729	0.0753289	0.146341	0.0515542	0.0443885	0.0663759		490	0.102435	0.0841231	-0.0139373	0.13337	0.0563515	-0.0139373	0.0632732	0.0599588	-0.0139373	0.0884423	0.0547274	-0.0139373	0.254353	0.0805022	-0.0139373	0.15611	0.10943	-0.0139373
491	0.0331292	0.0269445	0.0533636	0.0300407	-0.000881814	0.0198113	-0.0208367	0.0289596	0.00924506	0.0205427	0.103545	0.0603454		491	-0.0921797	0.0747713	0.14378	0.0430943	0.0837272	0.0345745	0.122014	0.0756304	0.149494	0.0518927	0.0434364	0.06757		491	0.102638	0.0845065	-0.0138724	0.132563	0.0566013	-0.0138724	0.0587782	0.0584403	-0.0138724	0.0920066	0.0549166	-0.0138724	0.253675	0.0808777	-0.0138724	0.156619	0.109229	-0.0138724
492	0.0326782	0.0272564	0.0535044	0.0299473	0.00114186	0.0197784	-0.0195776	0.028508	0.00823504	0.020585	0.10266	0.0593514		492	-0.092905	0.0743915	0.14366	0.0436646	0.0828693	0.0345441	0.122847	0.0751861	0.149608	0.0521711	0.0395873	0.0675414		492	0.103109	0.0856379	-0.00746351	0.133603	0.0570414	-0.00746351	0.0594645	0.0580382	-0.00746351	0.0943308	0.0546916	-0.00746351	0.253687	0.0803722	-0.00746351	0.155759	0.110192	-0.00746351
493	0.0316049	0.0268999	0.0502606	0.0293227	0.00182737	0.0195316	-0.0186281	0.0280193	0.00733739	0.020375	0.102985	0.0592788		493	-0.0927375	0.074424	0.145267	0.0441635	0.0843304	0.0347267	0.124385	0.074565	0.149456	0.0520265	0.0366189	0.0672144		493	0.10244	0.0864652	-0.00489994	0.135823	0.0570975	-0.00489994	0.059203	0.0576883	-0.00489994	0.0954209	0.0547588	-0.00489994	0.250947	0.0791319	-0.00489994	0.155275	0.111381	-0.00489994
494	0.0330404	0.0269701	0.0493917	0.0290507	-3.32439e-05	0.0198666	-0.0188126	0.027949	0.00778236	0.0202407	0.103609	0.0592449		494	-0.0924101	0.0746383	0.143989	0.0439917	0.084749	0.0351829	0.122456	0.0742118	0.147263	0.0521259	0.0362145	0.067465		494	0.103046	0.0865075	0.0049487	0.138303	0.0567524	0.0049487	0.0606884	0.0576057	0.0049487	0.0961929	0.0554232	0.0049487	0.250592	0.0781952	0.0049487	0.155659	0.111816	0.0049487
495	0.0332047	0.0269143	0.048288	0.0293995	-0.000772704	0.0205679	-0.0193156	0.0286697	0.00853358	0.0199988	0.103962	0.0593561		495	-0.0923675	0.0746465	0.142106	0.0431229	0.0865958	0.0348264	0.121469	0.0738878	0.146749	0.0521236	0.0385217	0.0677511		495	0.102114	0.0869969	0.00674969	0.141651	0.0571146	0.00674969	0.0617572	0.0571913	0.00674969	0.096499	0.055399	0.00674969	0.253249	0.0778763	0.00674969	0.158157	0.111512	0.00674969
496	0.033472	0.0268766	0.0491978	0.0288412	-0.0019831	0.0209361	-0.0194101	0.0294513	0.00716662	0.0194264	0.104078	0.0596312		496	-0.0910436	0.0749167	0.141998	0.0421708	0.0865508	0.0343141	0.120838	0.0741785	0.148622	0.0521641	0.0403693	0.0673921		496	0.101256	0.08731	0.0219526	0.142685	0.0577875	0.0219526	0.0655286	0.0579637	0.0219526	0.0976536	0.0557672	0.0219526	0.254513	0.0778493	0.0219526	0.161291	0.110903	0.0219526
497	0.0321172	0.0272486	0.049178	0.0283827	-0.0026244	0.0210958	-0.019303	0.0291064	0.00779331	0.0193892	0.105231	0.059922		497	-0.0904388	0.0754549	0.142579	0.0422458	0.0860268	0.0344677	0.12066	0.0739085	0.148096	0.0519793	0.0395906	0.0677566		497	0.099262	0.0887139	0.0342026	0.142746	0.0572501	0.0342026	0.0693583	0.0586722	0.0342026	0.0970743	0.0557431	0.0342026	0.25538	0.0775372	0.0342026	0.163676	0.110311	0.0342026
498	0.0315444	0.0274594	0.0532257	0.028636	-0.00291078	0.0209604	-0.0197046	0.0289411	0.00987418	0.0202945	0.104809	0.0595468		498	-0.0923675	0.0756509	0.144679	0.0426581	0.0850261	0.0344536	0.120801	0.0738654	0.147432	0.0518425	0.0393981	0.0672122		498	0.0963504	0.0909562	0.033943	0.142991	0.0566205	0.033943	0.0709939	0.0587324	0.033943	0.0936162	0.0561969	0.033943	0.258891	0.078767	0.033943	0.163686	0.110176	0.033943
499	0.0311863	0.0273764	0.0533681	0.0286213	-0.00287752	0.0210301	-0.01966	0.0294623	0.0105491	0.0207484	0.103862	0.05972		499	-0.0927813	0.0759176	0.147116	0.0428892	0.0843653	0.0345631	0.119706	0.0738372	0.150312	0.051645	0.0383617	0.0666984		499	0.0963106	0.0908557	0.0363605	0.142185	0.0566354	0.0363605	0.0724716	0.0585289	0.0363605	0.0925321	0.0570196	0.0363605	0.260991	0.0796038	0.0363605	0.164189	0.110242	0.0363605
500	0.0301304	0.0271417	0.0518543	0.0283717	-0.00176853	0.0213037	-0.0188812	0.0297292	0.010408	0.0205507	0.103332	0.0603068		500	-0.0915072	0.0756184	0.1486	0.0427173	0.0842558	0.0345817	0.119203	0.0743155	0.154501	0.0515203	0.036099	0.0674885		500	0.0980532	0.0904164	0.0372204	0.140432	0.0567222	0.0372204	0.0727285	0.0573767	0.0372204	0.0918113	0.0574898	0.0372204	0.263307	0.0796752	0.0372204	0.164333	0.110247	0.0372204
501	0.0294717	0.0273202	0.0523057	0.0288176	-0.00129638	0.0216351	-0.0183822	0.0288967	0.00932699	0.0201879	0.10268	0.0601054		501	-0.0906529	0.0755045	0.150168	0.0423927	0.0854301	0.0353067	0.120484	0.0746277	0.155569	0.0516774	0.0361267	0.0681121		501	0.100981	0.0894486	0.0406277	0.139757	0.0571209	0.0406277	0.0724048	0.0563933	0.0406277	0.0936581	0.0567527	0.0406277	0.263321	0.0801542	0.0406277	0.164141	0.110303	0.0406277
502	0.0303965	0.0271441	0.0518717	0.0291081	-0.00154503	0.0220545	-0.0159789	0.0282847	0.0100044	0.0203925	0.102669	0.0602526		502	-0.0888366	0.0758884	0.148768	0.0421174	0.0875544	0.0362346	0.120272	0.0746085	0.155323	0.0515501	0.0355298	0.0669762		502	0.103179	0.0883965	0.040725	0.140728	0.0570178	0.040725	0.0725142	0.0560308	0.040725	0.100455	0.0556467	0.040725	0.263407	0.0801457	0.040725	0.162528	0.111096	0.040725
503	0.028699	0.0288269	0.0484758	0.0292457	-0.00182045	0.0221186	-0.0157254	0.0282658	0.0122629	0.0207674	0.103067	0.0605541		503	-0.0877726	0.0762194	0.148185	0.0421054	0.0877973	0.0353556	0.119402	0.0745184	0.156132	0.0512711	0.0344474	0.0668456		503	0.102928	0.0879378	0.048221	0.142112	0.0568757	0.048221	0.0717616	0.0558946	0.048221	0.100335	0.055743	0.048221	0.262833	0.0793564	0.048221	0.163218	0.111651	0.048221
504	0.026152	0.0301237	0.047424	0.0294829	-0.00287711	0.0219347	-0.0168336	0.0285051	0.012443	0.021252	0.102052	0.0601283		504	-0.0870266	0.0761807	0.148012	0.0419328	0.0875377	0.0353851	0.119751	0.0744663	0.155681	0.051352	0.0342067	0.0672725		504	0.101299	0.0880951	0.0493406	0.142466	0.0576378	0.0493406	0.0701495	0.0557588	0.0493406	0.100775	0.0568581	0.0493406	0.262562	0.0783264	0.0493406	0.163984	0.112254	0.0493406
505	0.0274642	0.0303385	0.0458465	0.0294281	-0.00293876	0.021573	-0.0172952	0.0287155	0.01159	0.0211887	0.10073	0.0596824		505	-0.0892422	0.0760603	0.146734	0.0416255	0.0899666	0.035732	0.121383	0.0740082	0.151905	0.0516337	0.0351402	0.0678525		505	0.100613	0.0883686	0.0555223	0.142676	0.0584188	0.0555223	0.0713886	0.0559579	0.0555223	0.101364	0.0569271	0.0555223	0.263011	0.0782805	0.0555223	0.165853	0.111599	0.0555223
506	0.028993	0.030443	0.044583	0.029367	-0.00383479	0.0216459	-0.0169086	0.0285478	0.0119056	0.0213545	0.103459	0.0606293		506	-0.0894478	0.0755132	0.150092	0.0412252	0.0927204	0.0360376	0.121612	0.0742805	0.149634	0.051777	0.0382356	0.0688418		506	0.101953	0.0887434	0.0524558	0.142569	0.0583941	0.0524558	0.0725742	0.0560634	0.0524558	0.10132	0.0569721	0.0524558	0.26208	0.078121	0.0524558	0.167262	0.110964	0.0524558
507	0.0286507	0.0303946	0.0459702	0.0295823	-0.00357803	0.0219954	-0.0185859	0.0293869	0.0121437	0.0211747	0.107369	0.0620529		507	-0.0906623	0.075868	0.154009	0.0410045	0.0932887	0.0359785	0.120163	0.0742193	0.150376	0.0521832	0.0408501	0.0699876		507	0.101483	0.0892609	0.0530723	0.141951	0.0585759	0.0530723	0.075591	0.0570437	0.0530723	0.0994469	0.0564753	0.0530723	0.263335	0.0784686	0.0530723	0.169372	0.110195	0.0530723
508	0.0253193	0.0308656	0.0457841	0.0296074	-0.00429437	0.02208	-0.0198863	0.0298553	0.0119433	0.0213604	0.109038	0.062608		508	-0.0897261	0.0763475	0.155284	0.0406972	0.0928656	0.0357435	0.119745	0.073723	0.151881	0.0523428	0.0407767	0.0695756		508	0.101159	0.0903661	0.0514011	0.141925	0.0582706	0.0514011	0.0774551	0.0578932	0.0514011	0.0966866	0.0569172	0.0514011	0.264427	0.0783155	0.0514011	0.170055	0.110629	0.0514011
509	0.0226608	0.0308551	0.0444317	0.0298557	-0.0060191	0.0215505	-0.0200761	0.0299291	0.0117766	0.0209431	0.109516	0.0628382		509	-0.0904623	0.0765841	0.156822	0.0403318	0.0934721	0.0351984	0.118739	0.073655	0.158158	0.051723	0.0395103	0.0700263		509	0.101566	0.0909466	0.0496002	0.143707	0.0591773	0.0496002	0.0774196	0.0576071	0.0496002	0.0943213	0.0573101	0.0496002	0.266742	0.0793121	0.0496002	0.170434	0.110229	0.0496002
510	0.0243088	0.0312297	0.0443684	0.0303612	-0.00611645	0.0215566	-0.0180135	0.0290754	0.0123907	0.0210059	0.109786	0.0626288		510	-0.0899208	0.0764329	0.158562	0.0397911	0.09396	0.034648	0.118859	0.0734352	0.163491	0.05167	0.0391672	0.0703823		510	0.102041	0.0909105	0.0462253	0.144337	0.0590389	0.0462253	0.0777387	0.0577552	0.0462253	0.0965147	0.0570888	0.0462253	0.267613	0.0793423	0.0462253	0.169994	0.110087	0.0462253
511	0.0246747	0.0318641	0.045129	0.0301032	-0.00528613	0.0216666	-0.0159221	0.0283035	0.0135987	0.0208147	0.10829	0.0615693		511	-0.0907475	0.0768003	0.15892	0.0397183	0.0946415	0.034795	0.118677	0.0735068	0.164652	0.0515783	0.0336267	0.0687693		511	0.10168	0.0906891	0.0449111	0.142718	0.0594459	0.0449111	0.0795176	0.0582375	0.0449111	0.0963009	0.057609	0.0449111	0.268804	0.0801475	0.0449111	0.169918	0.110075	0.0449111
512	0.0249684	0.0318024	0.0449497	0.0296081	-0.00517175	0.0218127	-0.0148894	0.0282986	0.0137633	0.0207238	0.106937	0.0612781		512	-0.0906104	0.077951	0.160243	0.0396921	0.0951266	0.0347167	0.119814	0.0730493	0.164001	0.0512602	0.0284215	0.0672296		512	0.103546	0.0895065	0.0429641	0.142354	0.0594751	0.0429641	0.0811036	0.0580785	0.0429641	0.101557	0.0571679	0.0429641	0.270122	0.0809834	0.0429641	0.168541	0.11057	0.0429641
513	0.0243312	0.031428	0.0469194	0.0296112	-0.00542486	0.0219959	-0.0127907	0.0280886	0.0166559	0.020706	0.107519	0.0610782		513	-0.0910979	0.0777687	0.161345	0.0396355	0.0956819	0.0351596	0.12004	0.0723126	0.159363	0.051046	0.0287546	0.0671598		513	0.10561	0.0892723	0.0415687	0.142809	0.0592444	0.0415687	0.0836426	0.0567548	0.0415687	0.106571	0.0573344	0.0415687	0.270153	0.0807556	0.0415687	0.167673	0.110639	0.0415687
514	0.0241957	0.0307807	0.0467815	0.0296006	-0.0050817	0.0221096	-0.0116083	0.0279539	0.0185043	0.0207271	0.108084	0.0610579		514	-0.0933479	0.0779486	0.162607	0.039737	0.0956799	0.0353613	0.119399	0.0718333	0.156092	0.0518939	0.0320704	0.067697		514	0.106579	0.089542	0.0389727	0.142413	0.059321	0.0389727	0.0842202	0.0570132	0.0389727	0.108046	0.0579332	0.0389727	0.271776	0.0807417	0.0389727	0.166504	0.109832	0.0389727
515	0.0228364	0.0308203	0.0465308	0.0297136	-0.00487766	0.0218522	-0.010462	0.0276117	0.0203134	0.0206521	0.108031	0.0612909		515	-0.0945924	0.0782603	0.16276	0.0395292	0.0950268	0.0351909	0.118852	0.0722082	0.15567	0.0517523	0.0382392	0.0680005		515	0.106597	0.0896999	0.0450734	0.14333	0.0597101	0.0450734	0.0842836	0.0568668	0.0450734	0.108135	0.0584073	0.0450734	0.271597	0.0797811	0.0450734	0.166754	0.109327	0.0450734
516	0.0223878	0.0315939	0.0469616	0.0297047	-0.00425218	0.0219165	-0.0111661	0.0281115	0.0216151	0.0203817	0.110013	0.0617098		516	-0.0952374	0.0782483	0.165541	0.0395902	0.096294	0.034855	0.121412	0.0728067	0.154923	0.0517458	0.039849	0.0684834		516	0.105606	0.0904027	0.0452356	0.148823	0.0605103	0.0452356	0.0846734	0.0565689	0.0452356	0.106609	0.0587284	0.0452356	0.27338	0.080056	0.0452356	0.167157	0.109583	0.0452356
517	0.0239178	0.0320654	0.0485646	0.0294976	-0.00443552	0.021892	-0.0127006	0.0290681	0.0226738	0.0205262	0.111767	0.0623319		517	-0.0958032	0.0778812	0.167854	0.0394036	0.094796	0.0346907	0.122272	0.0727496	0.155652	0.0519368	0.0403877	0.0686453		517	0.105183	0.0906243	0.0452032	0.15008	0.0610089	0.0452032	0.0874543	0.0566402	0.0452032	0.10643	0.0588128	0.0452032	0.274137	0.0806718	0.0452032	0.168755	0.108926	0.0452032
518	0.0266104	0.0329148	0.0503823	0.0290844	-0.00438279	0.0218421	-0.0124276	0.0288846	0.0223091	0.0202386	0.111604	0.0624216		518	-0.0931273	0.0781968	0.168203	0.03954	0.094177	0.0342846	0.122263	0.0726316	0.15929	0.052026	0.0406339	0.0691155		518	0.102723	0.0916881	0.0446353	0.154037	0.0610864	0.0446353	0.0875011	0.0573129	0.0446353	0.102084	0.0579454	0.0446353	0.274179	0.0815683	0.0446353	0.169722	0.107862	0.0446353
519	0.0242172	0.0346333	0.0510398	0.0287532	-0.0045345	0.021786	-0.012353	0.0285001	0.0216342	0.0210199	0.112207	0.0624889		519	-0.0918163	0.0782866	0.169125	0.0396858	0.093726	0.0341658	0.121987	0.0720807	0.162889	0.0523202	0.0426414	0.0697565		519	0.100652	0.0926156	0.0486267	0.156265	0.0600647	0.0486267	0.0892774	0.0568075	0.0486267	0.100241	0.0579661	0.0486267	0.275435	0.0830319	0.0486267	0.170388	0.107374	0.0486267
520	0.0250986	0.0350394	0.0506333	0.0282911	-0.00420432	0.0218105	-0.0110578	0.0281488	0.0203357	0.0215182	0.113859	0.0625457		520	-0.0938452	0.0784016	0.171301	0.0398704	0.0928113	0.0343871	0.121649	0.0721843	0.161451	0.0528263	0.0397983	0.0696432		520	0.101377	0.0926747	0.0479614	0.158016	0.0602561	0.0479614	0.0910945	0.0562868	0.0479614	0.101585	0.0577063	0.0479614	0.275361	0.0834576	0.0479614	0.171796	0.10726	0.0479614
521	0.0251883	0.0366265	0.0515233	0.0282822	-0.00406802	0.02193	-0.0105131	0.0284023	0.0195922	0.0218922	0.113537	0.0618877		521	-0.0961387	0.0784535	0.172916	0.040009	0.092	0.0347813	0.122384	0.0723294	0.160821	0.0525758	0.0360743	0.0691059		521	0.102469	0.0937867	0.0520664	0.158031	0.060177	0.0520664	0.0902056	0.056008	0.0520664	0.104613	0.0566434	0.0520664	0.276277	0.0832163	0.0520664	0.171941	0.107149	0.0520664
522	0.0262474	0.0370091	0.0535064	0.0283436	-0.00376948	0.0217212	-0.00865488	0.0270718	0.0191878	0.0219447	0.114801	0.0621979		522	-0.0954276	0.0789905	0.173682	0.040124	0.0922349	0.0345955	0.122728	0.0722344	0.157929	0.0522271	0.0361347	0.0683343		522	0.102075	0.0950043	0.0554412	0.157394	0.0597776	0.0554412	0.0895308	0.0552224	0.0554412	0.103276	0.0563728	0.0554412	0.278038	0.0827142	0.0554412	0.17238	0.10694	0.0554412
523	0.0262267	0.0355924	0.0552989	0.0284971	-0.00525125	0.0212758	-0.00701898	0.0261759	0.0196729	0.0222782	0.115597	0.0623599		523	-0.0963804	0.0801179	0.17508	0.0403475	0.0931005	0.0352202	0.123144	0.0716661	0.154562	0.0521371	0.0386624	0.0682286		523	0.104833	0.0949037	0.0586051	0.156009	0.060273	0.0586051	0.0930622	0.0536298	0.0586051	0.103116	0.0569843	0.0586051	0.278301	0.0822845	0.0586051	0.17482	0.105952	0.0586051
524	0.0249096	0.0348016	0.0566042	0.0288711	-0.00676505	0.0210712	-0.0060183	0.0260744	0.0191643	0.0220343	0.116225	0.0624117		524	-0.0946958	0.0801517	0.176317	0.0405761	0.0951651	0.0358991	0.124507	0.0714536	0.152425	0.0524502	0.043388	0.0687276		524	0.107971	0.0950343	0.0600491	0.156843	0.0601441	0.0600491	0.0963923	0.0528458	0.0600491	0.104511	0.0574147	0.0600491	0.279051	0.0826103	0.0600491	0.177099	0.105015	0.0600491
525	0.0254884	0.0364067	0.0558887	0.0296764	-0.0071869	0.021302	-0.00504763	0.0261815	0.019449	0.0223259	0.117229	0.0626612		525	-0.0929955	0.0806831	0.176187	0.0402457	0.0965094	0.0361896	0.12578	0.0711069	0.153051	0.0525066	0.04285	0.0686292		525	0.106946	0.0951971	0.0663607	0.159204	0.0593763	0.0663607	0.0972642	0.0527668	0.0663607	0.107037	0.0577503	0.0663607	0.277353	0.0796939	0.0663607	0.178163	0.10466	0.0663607
526	0.0265812	0.0370876	0.0544049	0.0299804	-0.00790243	0.0214063	-0.00477951	0.0259893	0.0218049	0.0223422	0.117296	0.0624219		526	-0.0924925	0.0807122	0.176973	0.0402224	0.0972821	0.0359822	0.12641	0.0709746	0.154283	0.0526089	0.0404197	0.0679022		526	0.106083	0.0959345	0.0615905	0.16172	0.0600297	0.0615905	0.0979765	0.0526307	0.0615905	0.106898	0.0584468	0.0615905	0.275713	0.0772087	0.0615905	0.177002	0.105047	0.0615905
527	0.0263427	0.0374492	0.0558647	0.0297845	-0.00891934	0.0214064	-0.00458115	0.0260593	0.0236522	0.0222181	0.118426	0.0629269		527	-0.0936891	0.0802234	0.178889	0.0403378	0.0970335	0.0351259	0.127721	0.0706633	0.15523	0.0524275	0.0405988	0.0674643		527	0.107196	0.0963611	0.0641054	0.161951	0.0606115	0.0641054	0.0989356	0.0526317	0.0641054	0.105189	0.0585215	0.0641054	0.276586	0.0768704	0.0641054	0.176601	0.105719	0.0641054
528	0.0270975	0.0373238	0.0559483	0.0300885	-0.00960485	0.0212903	-0.00535915	0.0270565	0.0255558	0.0217203	0.118889	0.0630226		528	-0.0922252	0.0795598	0.179006	0.0401927	0.0966558	0.0342835	0.128636	0.0703051	0.158703	0.0527152	0.0397089	0.0687192		528	0.10672	0.0965679	0.0651763	0.161495	0.0601304	0.0651763	0.099821	0.0529126	0.0651763	0.0994874	0.0587683	0.0651763	0.277521	0.076821	0.0651763	0.175832	0.105409	0.0651763
529	0.0277831	0.0384921	0.0540856	0.0306133	-0.00820056	0.0209251	-0.00665918	0.0281779	0.0243835	0.0227309	0.120184	0.0632068		529	-0.0929135	0.0799729	0.179226	0.0401103	0.0961078	0.0348412	0.127635	0.0695039	0.16004	0.052469	0.0364062	0.0689323		529	0.106398	0.0971673	0.0676912	0.163214	0.060128	0.0676912	0.0998861	0.0529454	0.0676912	0.0978043	0.0584984	0.0676912	0.278144	0.0774624	0.0676912	0.174504	0.103726	0.0676912
530	0.0270408	0.0393973	0.0538613	0.0310494	-0.00952899	0.0210227	-0.00659023	0.0287219	0.0230015	0.0233096	0.121024	0.0633642		530	-0.0920573	0.0803814	0.180017	0.0405325	0.0967739	0.0348084	0.128234	0.0689091	0.16	0.0526304	0.0349485	0.0686912		530	0.106219	0.0972589	0.0705143	0.165126	0.060417	0.0705143	0.102703	0.0527168	0.0705143	0.0988735	0.0580631	0.0705143	0.277845	0.0781211	0.0705143	0.175083	0.102184	0.0705143
531	0.0271896	0.0394655	0.0538289	0.0312581	-0.00965352	0.0213394	-0.00780062	0.0295274	0.0227817	0.0229597	0.120376	0.0632888		531	-0.0915453	0.0808389	0.179864	0.0401825	0.096874	0.0345227	0.129202	0.0688811	0.158102	0.0526819	0.0359066	0.0682014		531	0.106133	0.0967171	0.0733051	0.167059	0.0618325	0.0733051	0.102434	0.0527381	0.0733051	0.0985358	0.0583433	0.0733051	0.278448	0.0777099	0.0733051	0.17643	0.101856	0.0733051
532	0.0254049	0.0390222	0.054761	0.0321468	-0.00959552	0.0219538	-0.00778805	0.0300569	0.0205775	0.022622	0.120913	0.0635905		532	-0.0900745	0.0809109	0.17979	0.0401403	0.0974066	0.0345279	0.128866	0.0688681	0.155529	0.0523853	0.0386726	0.0684513		532	0.105898	0.0960858	0.0729643	0.167114	0.0609482	0.0729643	0.101858	0.053349	0.0729643	0.098504	0.0578008	0.0729643	0.278351	0.0772309	0.0729643	0.175459	0.102102	0.0729643
533	0.026651	0.0393974	0.0560858	0.0329096	-0.00848369	0.0219756	-0.00618379	0.0302944	0.0189221	0.0224529	0.122553	0.0640817		533	-0.0918118	0.0819693	0.181654	0.0401456	0.0980917	0.0355393	0.12861	0.0685331	0.155495	0.0524428	0.0416845	0.068786		533	0.107005	0.0962582	0.0745219	0.166502	0.0595077	0.0745219	0.101261	0.0530783	0.0745219	0.100661	0.0572423	0.0745219	0.277423	0.0773311	0.0745219	0.175417	0.101972	0.0745219
534	0.0244253	0.0396725	0.0554258	0.0330072	-0.00883821	0.0223072	-0.00448461	0.0292176	0.0197748	0.022573	0.12435	0.0642781		534	-0.0917867	0.0822309	0.185107	0.0402103	0.0994275	0.0363408	0.130677	0.0684778	0.15531	0.0528663	0.043583	0.0687154		534	0.109513	0.0964003	0.0875345	0.166898	0.059416	0.0875345	0.102962	0.0527731	0.0875345	0.0973977	0.0577	0.0875345	0.276185	0.077676	0.0875345	0.177584	0.10198	0.0875345
535	0.0246585	0.0395118	0.0545103	0.0327338	-0.00851695	0.022488	-0.00339469	0.0285056	0.0193144	0.0225415	0.125472	0.0651355		535	-0.0918191	0.0823297	0.188326	0.0402534	0.0994656	0.0371586	0.131704	0.0689642	0.158401	0.052836	0.0435446	0.0684822		535	0.111909	0.0961253	0.0864798	0.165484	0.0602908	0.0864798	0.104699	0.0510544	0.0864798	0.0943202	0.0582839	0.0864798	0.277524	0.07738	0.0864798	0.17959	0.100356	0.0864798
536	0.0253915	0.0389339	0.0548304	0.0324527	-0.00931685	0.0223581	-0.0033229	0.0287582	0.0194182	0.0229784	0.125129	0.0651249		536	-0.0916528	0.0820593	0.190124	0.0406043	0.0995654	0.037191	0.13248	0.0687023	0.160356	0.0527717	0.0442001	0.0680277		536	0.112045	0.09604	0.0771504	0.165491	0.0619801	0.0771504	0.107092	0.0499889	0.0771504	0.0950981	0.0584041	0.0771504	0.278671	0.0771914	0.0771504	0.179367	0.100732	0.0771504
537	0.0242801	0.0387686	0.0552392	0.0329752	-0.00960038	0.0221116	-0.00331519	0.0288259	0.0194636	0.023066	0.125122	0.0651264		537	-0.0917603	0.0817924	0.1891	0.0401685	0.0973904	0.0375147	0.132927	0.0685113	0.158835	0.0527259	0.042806	0.0677727		537	0.112833	0.0960154	0.0756415	0.168602	0.0641429	0.0756415	0.108638	0.0504643	0.0756415	0.095634	0.058752	0.0756415	0.278487	0.0769025	0.0756415	0.179251	0.10119	0.0756415
538	0.0217838	0.0383936	0.0536731	0.0327551	-0.0109734	0.0218682	-0.00281707	0.0288732	0.0215113	0.0227586	0.124558	0.0652608		538	-0.0900676	0.0810677	0.18937	0.0402092	0.0960425	0.0379447	0.132712	0.0684503	0.157919	0.0526895	0.0412939	0.0675541		538	0.111915	0.095988	0.0729481	0.169635	0.0641226	0.0729481	0.1095	0.050057	0.0729481	0.0931202	0.0591054	0.0729481	0.278416	0.0773332	0.0729481	0.173251	0.103704	0.0729481
539	0.0242472	0.0373065	0.0523662	0.0318862	-0.0120256	0.0213794	-0.00378855	0.0285485	0.0223813	0.0220008	0.124321	0.0653071		539	-0.090034	0.0812794	0.187934	0.0402026	0.0955363	0.0387785	0.131688	0.067672	0.158578	0.0524047	0.0411251	0.0675199		539	0.111698	0.0958482	0.0770693	0.170405	0.0636322	0.0770693	0.108455	0.0491557	0.0770693	0.0924562	0.0591194	0.0770693	0.279493	0.0778548	0.0770693	0.171401	0.103603	0.0770693
540	0.0260604	0.0362901	0.0517894	0.0314877	-0.0115401	0.020848	-0.00565566	0.0291934	0.0215429	0.0222197	0.12457	0.0651471		540	-0.0904765	0.0812553	0.186487	0.0399812	0.0961159	0.0392552	0.132598	0.0677142	0.155512	0.0526494	0.0396705	0.0674831		540	0.110863	0.095843	0.0772477	0.171559	0.0631826	0.0772477	0.108715	0.0484837	0.0772477	0.0907354	0.0588787	0.0772477	0.279625	0.0778818	0.0772477	0.169705	0.103101	0.0772477
541	0.0255428	0.036077	0.0526043	0.0315607	-0.0114586	0.0205347	-0.00666932	0.030123	0.0216119	0.0220833	0.124459	0.0654637		541	-0.091493	0.081232	0.186113	0.03939	0.0976297	0.0398303	0.132416	0.0677665	0.152206	0.0526547	0.0402932	0.0669438		541	0.110929	0.095766	0.079714	0.171846	0.0625763	0.079714	0.111146	0.0486237	0.079714	0.091526	0.0584362	0.079714	0.278904	0.077508	0.079714	0.170542	0.10307	0.079714
542	0.0258105	0.0359005	0.0522806	0.0311926	-0.0107146	0.020644	-0.00719299	0.0303262	0.0218792	0.0218241	0.12499	0.0660635		542	-0.0922321	0.081122	0.184997	0.0391898	0.0993743	0.040108	0.131921	0.0674765	0.151015	0.0524638	0.0408613	0.0666489		542	0.11013	0.0960227	0.0797951	0.169389	0.0612601	0.0797951	0.112057	0.0490124	0.0797951	0.0925166	0.0580889	0.0797951	0.281056	0.0773634	0.0797951	0.171061	0.10314	0.0797951
543	0.0267467	0.0357017	0.0519687	0.0315102	-0.00817298	0.0209161	-0.00789351	0.0301478	0.0206809	0.0214962	0.125763	0.0664748		543	-0.0943413	0.0818018	0.186105	0.0394923	0.0983514	0.040826	0.132381	0.0675133	0.15257	0.0525335	0.041415	0.0671049		543	0.110155	0.0957353	0.0813851	0.16984	0.061034	0.0813851	0.111473	0.0489312	0.0813851	0.09519	0.0573011	0.0813851	0.280771	0.0770778	0.0813851	0.168603	0.104032	0.0813851
544	0.0300339	0.0360874	0.052911	0.0321396	-0.00566904	0.020966	-0.00687092	0.0300573	0.0216321	0.021779	0.127501	0.066872		544	-0.0939284	0.0820472	0.186215	0.0393852	0.0973194	0.041515	0.13328	0.0683316	0.154106	0.0527587	0.0408881	0.067075		544	0.110415	0.0953307	0.0902765	0.170741	0.0607396	0.0902765	0.109707	0.0479884	0.0902765	0.0963241	0.0572027	0.0902765	0.280721	0.0773805	0.0902765	0.170904	0.10321	0.0902765
545	0.0308476	0.0361987	0.053147	0.0326722	-0.00652897	0.0209699	-0.00545366	0.029672	0.0231025	0.021984	0.130635	0.0672329		545	-0.0938923	0.0822577	0.18573	0.0394014	0.0942184	0.0412614	0.133903	0.0678687	0.157403	0.0522301	0.0414437	0.0668775		545	0.110399	0.0951817	0.0887676	0.171866	0.0621353	0.0887676	0.110009	0.0475823	0.0887676	0.0979028	0.0572969	0.0887676	0.280942	0.0773591	0.0887676	0.173457	0.100676	0.0887676
546	0.0318921	0.0360271	0.0532939	0.0322951	-0.00895909	0.0214504	-0.00286859	0.0285495	0.0207531	0.0221027	0.131533	0.0672321		546	-0.0955177	0.0821644	0.185969	0.03921	0.0893399	0.040838	0.135025	0.0677683	0.157181	0.0520166	0.0414813	0.0663462		546	0.108976	0.0953159	0.0888	0.173202	0.0629342	0.0888	0.112874	0.0477437	0.0888	0.0993156	0.0566519	0.0888	0.282192	0.077046	0.0888	0.176688	0.0992775	0.0888
547	0.0323882	0.0349103	0.0551411	0.0323935	-0.00949735	0.022131	-0.00128583	0.0275982	0.0185782	0.0221584	0.133124	0.0675386		547	-0.0969013	0.0824271	0.188182	0.0385476	0.0873759	0.0409272	0.135958	0.0679517	0.156882	0.0521153	0.041534	0.0659012		547	0.108904	0.0959462	0.0870964	0.176278	0.0627903	0.0870964	0.113052	0.0479485	0.0870964	0.0994354	0.0563951	0.0870964	0.281363	0.0770702	0.0870964	0.175291	0.0995581	0.0870964
548	0.034147	0.0355061	0.054301	0.0326384	-0.0130701	0.0216763	-0.00127447	0.0275825	0.0202948	0.0214316	0.134392	0.067837		548	-0.0944022	0.0820733	0.191031	0.0380326	0.0880938	0.0418958	0.136719	0.0668436	0.155622	0.0525134	0.0418578	0.0663329		548	0.108711	0.0962023	0.0890272	0.174369	0.0617138	0.0890272	0.11346	0.0481355	0.0890272	0.0956056	0.0569879	0.0890272	0.282896	0.0778933	0.0890272	0.175315	0.0997561	0.0890272
549	0.0350896	0.0361677	0.0532079	0.033014	-0.0156337	0.0213908	-0.000947532	0.0277	0.0211417	0.0208099	0.135316	0.0678215		549	-0.092836	0.0821063	0.192369	0.0377273	0.0892953	0.0418014	0.137143	0.0656192	0.151843	0.0533459	0.042037	0.0663573		549	0.107586	0.0954351	0.0906659	0.174061	0.0613772	0.0906659	0.113746	0.0477867	0.0906659	0.0927995	0.0576479	0.0906659	0.283613	0.0784982	0.0906659	0.168934	0.101076	0.0906659
550	0.0356766	0.036457	0.0527406	0.03308	-0.0142558	0.0215086	3.20585e-05	0.0278734	0.0218784	0.0205937	0.135173	0.0679076		550	-0.0925675	0.0820566	0.192009	0.0377583	0.0912845	0.0417297	0.138679	0.0659546	0.150043	0.0533858	0.0429429	0.0665207		550	0.107246	0.0951586	0.0893517	0.173351	0.0613092	0.0893517	0.114124	0.0475501	0.0893517	0.0918663	0.0583022	0.0893517	0.2844	0.0786942	0.0893517	0.163449	0.102797	0.0893517
551	0.0355123	0.0366364	0.0520137	0.0325184	-0.0130186	0.021573	-9.3167e-06	0.0276038	0.0234899	0.0206478	0.133862	0.0685883		551	-0.0933865	0.0821626	0.190468	0.0374664	0.0934907	0.042247	0.139143	0.0659961	0.150939	0.0529419	0.0434479	0.0665871		551	0.107371	0.094655	0.0889461	0.173321	0.0611863	0.0889461	0.114039	0.0482175	0.0889461	0.092434	0.0579402	0.0889461	0.284785	0.0785103	0.0889461	0.162752	0.102838	0.0889461
552	0.0359642	0.0366529	0.0522315	0.0323538	-0.013636	0.0216618	-0.00138561	0.0283145	0.0243251	0.0204946	0.134236	0.0694292		552	-0.0928941	0.0823712	0.189385	0.037271	0.0949903	0.04233	0.141757	0.0664461	0.151092	0.0532757	0.0428643	0.0665796		552	0.108432	0.0942622	0.0855226	0.171669	0.0599361	0.0855226	0.116663	0.049143	0.0855226	0.0937037	0.0570086	0.0855226	0.283256	0.0778296	0.0855226	0.160569	0.103275	0.0855226
553	0.0367462	0.0370841	0.052365	0.0327998	-0.0145929	0.0212685	-0.00255504	0.0295541	0.0224921	0.0204888	0.134475	0.0698121		553	-0.0934027	0.0836294	0.189755	0.0370003	0.0956795	0.0424791	0.143887	0.0677547	0.154447	0.0533245	0.0410601	0.0662904		553	0.108401	0.0943642	0.0789839	0.17273	0.0591937	0.0789839	0.117476	0.048933	0.0789839	0.0942284	0.0565003	0.0789839	0.284265	0.0782727	0.0789839	0.158248	0.103956	0.0789839
554	0.0371725	0.0365166	0.0527126	0.0336506	-0.0152698	0.020788	-0.00417593	0.0300447	0.0222897	0.0203635	0.133531	0.0700513		554	-0.0935597	0.0843464	0.191024	0.0367963	0.094272	0.0428006	0.143195	0.067744	0.156952	0.0533792	0.0410399	0.0662374		554	0.108135	0.0948009	0.076258	0.174859	0.0598936	0.076258	0.118465	0.0483246	0.076258	0.0973335	0.0558041	0.076258	0.284016	0.0788968	0.076258	0.158185	0.103689	0.076258
555	0.0390072	0.0356484	0.051499	0.0339849	-0.013696	0.0206308	-0.00391998	0.0300292	0.0226507	0.0199154	0.133056	0.0702451		555	-0.0977896	0.0853081	0.190315	0.036708	0.0932822	0.0426625	0.141851	0.0675323	0.157309	0.0531713	0.0416189	0.0660301		555	0.109765	0.0957789	0.0764041	0.177834	0.0612953	0.0764041	0.116223	0.0473491	0.0764041	0.098051	0.0558932	0.0764041	0.282755	0.07848	0.0764041	0.161785	0.102118	0.0764041
556	0.0420437	0.0344556	0.0513854	0.0343016	-0.0121725	0.0202799	-0.00429194	0.0298058	0.0255538	0.0202949	0.133991	0.070738		556	-0.0999459	0.0865346	0.190876	0.0364878	0.092185	0.0426056	0.141843	0.0671066	0.155584	0.0531613	0.0410318	0.0661261		556	0.112319	0.0958542	0.0770693	0.177997	0.0612886	0.0770693	0.118409	0.0474738	0.0770693	0.0996907	0.0550206	0.0770693	0.28172	0.0777124	0.0770693	0.162664	0.100935	0.0770693
557	0.0427155	0.0344255	0.052139	0.0350628	-0.0127399	0.0202156	-0.00483589	0.0294763	0.0266485	0.0204824	0.135299	0.0712782		557	-0.100151	0.0871651	0.192508	0.0369744	0.0928417	0.0423047	0.140931	0.0663798	0.152935	0.0532239	0.042096	0.0663742		557	0.113171	0.0956871	0.0770531	0.178765	0.062208	0.0770531	0.120096	0.0483652	0.0770531	0.0996445	0.0543334	0.0770531	0.281566	0.0775003	0.0770531	0.16171	0.101022	0.0770531
558	0.0429467	0.0345574	0.0526619	0.0352397	-0.0136198	0.0200973	-0.00406398	0.0287443	0.027111	0.0204037	0.134477	0.0706415		558	-0.0977437	0.086186	0.192229	0.0366504	0.0926405	0.0419889	0.138715	0.066061	0.151201	0.0527979	0.0426443	0.0665528		558	0.113459	0.0962426	0.0803792	0.177727	0.0612904	0.0803792	0.123051	0.0486077	0.0803792	0.100225	0.054775	0.0803792	0.280508	0.0774863	0.0803792	0.161671	0.101518	0.0803792
559	0.0424636	0.0343114	0.0522003	0.035393	-0.0146991	0.019529	-0.00270593	0.0281397	0.0275361	0.0198332	0.133875	0.0700702		559	-0.0990409	0.0864612	0.192706	0.0366024	0.0943421	0.0421992	0.138081	0.0659575	0.151219	0.0526156	0.0413834	0.0663912		559	0.113873	0.0969632	0.0789676	0.178631	0.0613112	0.0789676	0.123091	0.0483305	0.0789676	0.099136	0.0555463	0.0789676	0.280736	0.0774905	0.0789676	0.159799	0.101612	0.0789676
560	0.0422242	0.0341456	0.049352	0.0361597	-0.0156759	0.0195106	-0.00349001	0.0281171	0.0295196	0.0199177	0.134713	0.0701003		560	-0.102148	0.0866586	0.194058	0.0369608	0.0944456	0.0427514	0.13989	0.0661172	0.15112	0.0528364	0.041028	0.0666072		560	0.113027	0.0960808	0.0765176	0.181486	0.0616984	0.0765176	0.124131	0.0482208	0.0765176	0.0998619	0.0560344	0.0765176	0.282364	0.0776852	0.0765176	0.159446	0.100805	0.0765176
561	0.0422019	0.0343381	0.0498148	0.0364933	-0.0161188	0.0199571	-0.00207032	0.0284512	0.0288414	0.0199095	0.13524	0.0702947		561	-0.100805	0.0861502	0.195723	0.0373215	0.0956965	0.0429063	0.141452	0.0664958	0.153188	0.0523766	0.0395355	0.0667201		561	0.112257	0.0954937	0.0764527	0.182779	0.0617011	0.0764527	0.124306	0.0480366	0.0764527	0.0992529	0.0560441	0.0764527	0.281792	0.0779508	0.0764527	0.155586	0.101512	0.0764527
562	0.0419918	0.0344684	0.0516791	0.037089	-0.0184228	0.0204426	-0.000786909	0.0285454	0.0278196	0.0196223	0.134142	0.0704154		562	-0.096827	0.0858567	0.199022	0.0378079	0.097908	0.043072	0.141387	0.066482	0.154297	0.0531644	0.0381678	0.0667369		562	0.111522	0.0953883	0.0728994	0.181428	0.0607931	0.0728994	0.125251	0.0475857	0.0728994	0.0976611	0.0560088	0.0728994	0.281061	0.077615	0.0728994	0.14978	0.103211	0.0728994
563	0.0438695	0.0344388	0.0523471	0.037114	-0.0190641	0.0205633	0.00068552	0.0282511	0.0272927	0.0200055	0.134191	0.0712207		563	-0.0958401	0.086188	0.202126	0.0388093	0.0968611	0.042398	0.141511	0.0671434	0.155827	0.0536503	0.0388554	0.0668029		563	0.111417	0.0956849	0.0685998	0.181562	0.0605172	0.0685998	0.127569	0.0474192	0.0685998	0.0960539	0.0564099	0.0685998	0.282964	0.0772825	0.0685998	0.148071	0.103694	0.0685998
564	0.0446884	0.035349	0.0521772	0.0370599	-0.0184609	0.0207009	-0.000281497	0.0295705	0.027201	0.0205025	0.136682	0.0718337		564	-0.0966834	0.0862489	0.202129	0.0391469	0.0954244	0.0423204	0.14189	0.0667268	0.157505	0.0536619	0.0397417	0.0667452		564	0.11445	0.0963383	0.072218	0.180833	0.0590201	0.072218	0.128109	0.0474434	0.072218	0.0998296	0.0553391	0.072218	0.283413	0.0770055	0.072218	0.148559	0.102666	0.072218
565	0.043476	0.0363095	0.0504816	0.0372908	-0.0182159	0.0207429	0.000249468	0.0307949	0.0279036	0.020559	0.138619	0.0718631		565	-0.098684	0.0867018	0.200554	0.0391037	0.0961362	0.0426498	0.142675	0.0664102	0.157482	0.0537366	0.0388376	0.0668112		565	0.118135	0.0971967	0.0730455	0.180141	0.0579132	0.0730455	0.127103	0.0467257	0.0730455	0.100212	0.0542928	0.0730455	0.282074	0.0769621	0.0730455	0.152301	0.10115	0.0730455
566	0.0424197	0.0358029	0.0498144	0.0370942	-0.0176622	0.020875	-0.000331798	0.0310104	0.0278395	0.0201702	0.138241	0.0726232		566	-0.0996044	0.0879395	0.197428	0.0385943	0.0965309	0.0425404	0.144736	0.0659956	0.157286	0.0545381	0.0372366	0.066161		566	0.118972	0.0972301	0.0709849	0.180323	0.0585194	0.0709849	0.125034	0.0454549	0.0709849	0.0979894	0.0545343	0.0709849	0.280433	0.0767916	0.0709849	0.154167	0.100279	0.0709849
567	0.0419663	0.0351379	0.048879	0.0370899	-0.0173191	0.0209276	0.000744737	0.0313033	0.0277214	0.0198252	0.13951	0.0736959		567	-0.100292	0.088281	0.194626	0.0387372	0.0957497	0.042564	0.144958	0.0655511	0.158429	0.055044	0.0356786	0.0652399		567	0.118402	0.0961237	0.0680806	0.178705	0.0587058	0.0680806	0.123678	0.0459136	0.0680806	0.0971864	0.0548868	0.0680806	0.278399	0.0766616	0.0680806	0.152032	0.101332	0.0680806
568	0.0417578	0.0351479	0.0493394	0.0372398	-0.0177758	0.02107	0.000730946	0.0307881	0.0291947	0.0199054	0.140499	0.0741069		568	-0.102116	0.0880503	0.195314	0.0384703	0.0965009	0.0428731	0.145075	0.0650143	0.157476	0.0549778	0.0362687	0.0650843		568	0.120046	0.0960751	0.0722667	0.178574	0.0584974	0.0722667	0.12201	0.0461963	0.0722667	0.0983663	0.0541543	0.0722667	0.276209	0.0760369	0.0722667	0.152193	0.102478	0.0722667
569	0.0408199	0.0349052	0.0506078	0.0372462	-0.0180748	0.0202655	0.00120513	0.0302081	0.0303933	0.0204481	0.142018	0.0739977		569	-0.10321	0.0880379	0.197813	0.0382809	0.0977084	0.0426644	0.146503	0.0651184	0.157255	0.0548746	0.0361601	0.0650418		569	0.121858	0.0965582	0.075609	0.176091	0.0590508	0.075609	0.122463	0.0462409	0.075609	0.0980762	0.0535428	0.075609	0.27464	0.0759234	0.075609	0.152474	0.103203	0.075609
570	0.0407185	0.034654	0.0507412	0.0369983	-0.0179239	0.0196526	0.000881841	0.0295996	0.030807	0.0203372	0.140936	0.0733319		570	-0.104502	0.0887608	0.199162	0.038449	0.0989553	0.0426047	0.147571	0.0648937	0.159531	0.055485	0.0361423	0.0651999		570	0.12022	0.0960885	0.0768908	0.176648	0.0606453	0.0768908	0.123393	0.0460875	0.0768908	0.0956041	0.0540714	0.0768908	0.274349	0.0762577	0.0768908	0.151017	0.103082	0.0768908
571	0.0414503	0.0343958	0.0522924	0.0369775	-0.0177722	0.0196925	0.00178233	0.0291192	0.0309433	0.0202294	0.141564	0.0725895		571	-0.102474	0.0878088	0.201202	0.0387055	0.0977965	0.0424241	0.146928	0.0649112	0.160702	0.0557348	0.0342837	0.0648582		571	0.120311	0.0955734	0.0802656	0.176871	0.0606758	0.0802656	0.124087	0.0460673	0.0802656	0.0922414	0.0551762	0.0802656	0.274266	0.0769445	0.0802656	0.150989	0.103061	0.0802656
572	0.0427499	0.0341266	0.0529134	0.0373062	-0.0172745	0.0195128	0.00241349	0.0287444	0.0293464	0.0204789	0.142785	0.0732274		572	-0.100363	0.0877769	0.201891	0.0388568	0.0971369	0.041973	0.147214	0.0650587	0.158905	0.0560698	0.0335065	0.0649289		572	0.122549	0.095483	0.0797951	0.176955	0.0607714	0.0797951	0.12424	0.0459855	0.0797951	0.0913036	0.0552986	0.0797951	0.274972	0.0770767	0.0797951	0.146957	0.10482	0.0797951
573	0.043549	0.0343456	0.0541063	0.0374703	-0.0169751	0.0199129	0.00251652	0.0288099	0.0273353	0.0210942	0.144895	0.0731524		573	-0.0994251	0.0880961	0.201972	0.0394816	0.0964319	0.0416557	0.149253	0.0647409	0.157774	0.0558939	0.0333394	0.0656229		573	0.123712	0.0966432	0.0798438	0.176923	0.0603562	0.0798438	0.125627	0.0466929	0.0798438	0.0907716	0.0558467	0.0798438	0.273884	0.0767333	0.0798438	0.143204	0.106885	0.0798438
574	0.0445602	0.0349623	0.0559455	0.0373629	-0.018295	0.0203547	0.00239646	0.0286534	0.0272574	0.021314	0.14638	0.0727536		574	-0.100639	0.0886087	0.202984	0.0396328	0.0957399	0.0417651	0.150162	0.0637398	0.156882	0.0558319	0.0326579	0.0660931		574	0.12395	0.0973664	0.0847438	0.1777	0.0593591	0.0847438	0.128499	0.0472944	0.0847438	0.093089	0.0562229	0.0847438	0.274623	0.0764114	0.0847438	0.144792	0.106672	0.0847438
575	0.045251	0.035378	0.056966	0.03781	-0.0195273	0.0205825	0.00131059	0.0281692	0.0268631	0.0216882	0.149065	0.0722191		575	-0.101014	0.0886569	0.203153	0.0398047	0.0950966	0.042816	0.150791	0.0633805	0.156567	0.0558404	0.0305253	0.0663836		575	0.125225	0.0976535	0.0931808	0.17869	0.0589923	0.0931808	0.129941	0.0476733	0.0931808	0.0951636	0.055796	0.0931808	0.274857	0.076757	0.0931808	0.146027	0.106587	0.0931808
576	0.0451042	0.0353551	0.0587638	0.0376509	-0.0191464	0.0207877	0.00194377	0.0289777	0.0263054	0.02162	0.148084	0.0729466		576	-0.102148	0.0883753	0.202674	0.0395044	0.0954694	0.0434025	0.151877	0.0629995	0.157127	0.0557991	0.0307958	0.0661825		576	0.125251	0.0977788	0.0951116	0.181259	0.0587602	0.0951116	0.130436	0.0473822	0.0951116	0.0970771	0.0554785	0.0951116	0.274713	0.0770487	0.0951116	0.15064	0.104848	0.0951116
577	0.0451233	0.0355823	0.0570553	0.0374191	-0.0204359	0.0211815	0.00143998	0.0293246	0.0278561	0.021428	0.148416	0.0731917		577	-0.10086	0.0876021	0.20329	0.0398226	0.0948861	0.0432484	0.152143	0.0628074	0.157839	0.0557231	0.032275	0.0656755		577	0.124189	0.0978027	0.0949331	0.183294	0.0589833	0.0949331	0.128949	0.0472197	0.0949331	0.0996112	0.0557357	0.0949331	0.273668	0.077298	0.0949331	0.153919	0.103334	0.0949331
578	0.0442686	0.0357334	0.0543785	0.0374318	-0.0205755	0.0213862	0.00216322	0.0295229	0.0270351	0.0206384	0.149269	0.0732036		578	-0.100078	0.0877188	0.205329	0.0401681	0.0946812	0.0432362	0.154734	0.0622737	0.157178	0.0557082	0.0319339	0.0655264		578	0.125669	0.097445	0.0992328	0.186611	0.0591798	0.0992328	0.126676	0.0468281	0.0992328	0.101525	0.055716	0.0992328	0.271606	0.0770286	0.0992328	0.154722	0.10346	0.0992328
579	0.0440175	0.0358477	0.0521082	0.0368748	-0.0177446	0.0205166	0.00200137	0.0299306	0.0271292	0.0206336	0.151147	0.0734482		579	-0.103551	0.0889398	0.206392	0.0397998	0.0936485	0.0433491	0.15823	0.061208	0.158953	0.0556941	0.029885	0.0656864		579	0.124603	0.0967855	0.101829	0.188397	0.0594595	0.101829	0.127955	0.0474403	0.101829	0.100823	0.0548267	0.101829	0.269488	0.076432	0.101829	0.154214	0.103724	0.101829
580	0.0439761	0.036216	0.050682	0.0362404	-0.0153271	0.0195521	0.00352004	0.0294891	0.0271292	0.0205723	0.15161	0.0737437		580	-0.109544	0.0906291	0.205808	0.0398668	0.0930064	0.0434248	0.159175	0.0607175	0.161316	0.0552878	0.030073	0.0659632		580	0.12387	0.0951584	0.0991354	0.190533	0.0587259	0.0991354	0.12954	0.0465612	0.0991354	0.101566	0.0546325	0.0991354	0.267468	0.0761997	0.0991354	0.152534	0.103605	0.0991354
581	0.0459755	0.0369888	0.050637	0.036191	-0.0160349	0.0189769	0.00394149	0.0289893	0.0264543	0.0202522	0.151493	0.0739316		581	-0.106649	0.0896946	0.204877	0.0402614	0.0925996	0.043508	0.158565	0.06121	0.162062	0.0558611	0.0301365	0.0653987		581	0.122333	0.0946782	0.0982268	0.191439	0.0580432	0.0982268	0.131536	0.0460136	0.0982268	0.100359	0.0546745	0.0982268	0.266346	0.0774152	0.0982268	0.149959	0.103647	0.0982268
582	0.046156	0.0370834	0.0520506	0.0362528	-0.0153486	0.0187819	0.00387172	0.0288083	0.0251076	0.0201726	0.150859	0.0734471		582	-0.103216	0.0898977	0.203211	0.0403024	0.0936583	0.0434739	0.158497	0.0611529	0.161729	0.056316	0.0294325	0.0650201		582	0.12308	0.0944772	0.0983891	0.189888	0.0575573	0.0983891	0.131804	0.0463017	0.0983891	0.0965618	0.0552376	0.0983891	0.266392	0.0767479	0.0983891	0.144416	0.105724	0.0983891
583	0.0455313	0.0369976	0.0533137	0.03607	-0.0154216	0.0189327	0.005377	0.0286443	0.0234311	0.0203441	0.149171	0.0723209		583	-0.100471	0.0904476	0.203146	0.0403973	0.0936266	0.043383	0.15814	0.0612527	0.1626	0.0565661	0.0285787	0.0652356		583	0.12391	0.0942105	0.0959066	0.189861	0.0570337	0.0959066	0.133554	0.0474122	0.0959066	0.0949953	0.0559489	0.0959066	0.264376	0.0749877	0.0959066	0.140451	0.108315	0.0959066
584	0.0447931	0.0369103	0.0542994	0.0361085	-0.0168603	0.0192116	0.0058163	0.0284885	0.0225038	0.0201022	0.149486	0.0729916		584	-0.0996157	0.090727	0.202827	0.0410006	0.0953595	0.0434031	0.156915	0.0612011	0.162761	0.0566687	0.0274445	0.0650239		584	0.123789	0.0943648	0.0943652	0.188331	0.0570385	0.0943652	0.135927	0.0480346	0.0943652	0.0989591	0.0555499	0.0943652	0.262187	0.0740474	0.0943652	0.139218	0.10776	0.0943652
585	0.044602	0.0371346	0.0562229	0.0370532	-0.0171739	0.0193106	0.00509752	0.0285456	0.0226535	0.0201176	0.15034	0.0736395		585	-0.0993435	0.0909606	0.201853	0.0414267	0.096507	0.0435961	0.155626	0.0610802	0.164674	0.056907	0.0250473	0.0649329		585	0.124716	0.0943131	0.103111	0.18689	0.0567352	0.103111	0.137046	0.047885	0.103111	0.0993847	0.0556789	0.103111	0.262613	0.0747822	0.103111	0.141705	0.107031	0.103111
586	0.0438893	0.037204	0.0569169	0.0375757	-0.0185538	0.019659	0.00588444	0.0277183	0.0234842	0.0196616	0.148355	0.0739295		586	-0.0992912	0.0911435	0.201156	0.0414179	0.0969353	0.0439451	0.153264	0.0610507	0.165303	0.0570207	0.0228289	0.0646752		586	0.125873	0.0942224	0.112456	0.186858	0.0566746	0.112456	0.139694	0.0480963	0.112456	0.0981538	0.0565665	0.112456	0.263488	0.0748194	0.112456	0.145164	0.106888	0.112456
587	0.0428793	0.0375774	0.0570954	0.0369206	-0.0196056	0.0201586	0.00562484	0.0270855	0.0225193	0.0199812	0.148646	0.0740166		587	-0.0975998	0.0911769	0.201409	0.0414121	0.0967576	0.0440905	0.154523	0.0610509	0.165202	0.0568409	0.0222901	0.064435		587	0.126744	0.0944718	0.113284	0.185143	0.056069	0.113284	0.141954	0.0489187	0.113284	0.101203	0.0561114	0.113284	0.260791	0.0743542	0.113284	0.145572	0.106929	0.113284
588	0.042161	0.0375259	0.0568094	0.0363059	-0.0192973	0.0202176	0.00372367	0.0279657	0.020283	0.0205665	0.149175	0.0738952		588	-0.0962352	0.0919942	0.200842	0.0414042	0.0953769	0.0438885	0.156477	0.0609261	0.163754	0.0565774	0.0220501	0.0644048		588	0.128433	0.0948616	0.114403	0.186749	0.0567848	0.114403	0.142545	0.0494447	0.114403	0.103115	0.0556293	0.114403	0.259102	0.0740533	0.114403	0.146714	0.106898	0.114403
589	0.0427637	0.0374272	0.0558611	0.0361956	-0.0196693	0.020685	0.00218066	0.029026	0.020842	0.0204924	0.149866	0.0739288		589	-0.0951137	0.0930396	0.201142	0.0416683	0.0936996	0.0438227	0.157658	0.0605454	0.16491	0.0566662	0.0214588	0.0647647		589	0.128992	0.0937734	0.1176	0.186223	0.0575827	0.1176	0.143415	0.0494061	0.1176	0.102704	0.0554471	0.1176	0.258666	0.0745848	0.1176	0.146615	0.107329	0.1176
590	0.0438029	0.0377574	0.0551435	0.0359095	-0.0204862	0.0208019	0.00107492	0.0285885	0.0214691	0.0207174	0.152381	0.0744389		590	-0.0938899	0.0928266	0.201974	0.0419463	0.0918982	0.0434709	0.158132	0.0603938	0.165512	0.0564169	0.0195182	0.0644439		590	0.126872	0.0930872	0.123733	0.187524	0.0584007	0.123733	0.141877	0.0482569	0.123733	0.103228	0.0551264	0.123733	0.258015	0.0742323	0.123733	0.145864	0.107442	0.123733
591	0.0430339	0.0382636	0.0546957	0.0353137	-0.0199638	0.0206588	0.00100474	0.0282769	0.0221449	0.0208428	0.153281	0.0745998		591	-0.0900681	0.0929635	0.203357	0.042479	0.0901751	0.0430521	0.159827	0.0606211	0.165458	0.0566568	0.0175453	0.0639253		591	0.128191	0.0935066	0.121997	0.187581	0.0576035	0.121997	0.143419	0.0474032	0.121997	0.105307	0.0545734	0.121997	0.259704	0.0751577	0.121997	0.145168	0.107696	0.121997
592	0.0418819	0.0381139	0.0537539	0.0350028	-0.0187177	0.0204935	0.000761773	0.0276477	0.0232173	0.0211371	0.154454	0.0749444		592	-0.0897849	0.0937272	0.204252	0.0427954	0.0898591	0.0433577	0.161011	0.0604766	0.165254	0.056899	0.01669	0.0635263		592	0.127468	0.0943147	0.118395	0.188414	0.0563287	0.118395	0.14237	0.0473113	0.118395	0.106491	0.0543892	0.118395	0.260167	0.0755104	0.118395	0.146285	0.107457	0.118395
593	0.0413205	0.0377947	0.0556595	0.035039	-0.0205986	0.0206335	0.000676592	0.0276852	0.0218033	0.0210044	0.155261	0.074609		593	-0.089383	0.0935133	0.203976	0.0435598	0.0910054	0.0430601	0.158286	0.0597785	0.166027	0.0571418	0.0169557	0.06306		593	0.126344	0.0945301	0.119904	0.191431	0.0563147	0.119904	0.143717	0.0477523	0.119904	0.108637	0.0541565	0.119904	0.260506	0.0750391	0.119904	0.146345	0.108365	0.119904
594	0.0425658	0.0377757	0.057256	0.0355674	-0.0226864	0.0212283	0.00135805	0.0271847	0.0202595	0.0208484	0.155422	0.073861		594	-0.0903751	0.0936215	0.202504	0.0443816	0.091706	0.0432131	0.154953	0.0593608	0.165288	0.0573	0.0160064	0.0624694		594	0.125549	0.094501	0.113576	0.19246	0.056499	0.113576	0.147059	0.0486539	0.113576	0.108861	0.0536548	0.113576	0.260798	0.0745185	0.113576	0.144446	0.109045	0.113576
595	0.0441761	0.0377618	0.0567186	0.0362667	-0.0234108	0.0222304	0.00213442	0.0265053	0.0213206	0.0208342	0.154737	0.0732322		595	-0.0917551	0.0942182	0.203477	0.0446213	0.0922235	0.0435928	0.155041	0.0591282	0.166674	0.0572202	0.0156571	0.0622061		595	0.125516	0.0946029	0.112456	0.195108	0.0569103	0.112456	0.150341	0.0490097	0.112456	0.111714	0.0544322	0.112456	0.259424	0.0747909	0.112456	0.144788	0.109524	0.112456
596	0.0462042	0.0375732	0.055999	0.0370055	-0.0248029	0.0231804	0.00082181	0.02659	0.0209089	0.0211	0.154704	0.0731401		596	-0.0927197	0.0937601	0.203296	0.0447003	0.093397	0.0437462	0.154854	0.0585744	0.168671	0.0568856	0.0154909	0.0618983		596	0.124296	0.0943339	0.111515	0.19662	0.0563681	0.111515	0.149385	0.0490973	0.111515	0.112647	0.0547953	0.111515	0.258067	0.0750003	0.111515	0.144564	0.109289	0.111515
597	0.0467652	0.0377337	0.0572836	0.0371614	-0.0251412	0.0236615	0.00103192	0.0264477	0.0206935	0.0210786	0.154007	0.0732053		597	-0.0911381	0.0933533	0.20398	0.0450369	0.0952641	0.0437984	0.158052	0.0585097	0.169784	0.0569219	0.0143632	0.0615201		597	0.121975	0.0940205	0.111694	0.197782	0.0553207	0.111694	0.148856	0.0487874	0.111694	0.111338	0.0555105	0.111694	0.256825	0.0749678	0.111694	0.14426	0.109663	0.111694
598	0.0462359	0.0379455	0.0562736	0.0369922	-0.0247031	0.0234724	0.00160102	0.0258824	0.0210744	0.0216359	0.155221	0.0738468		598	-0.0903256	0.0933746	0.206412	0.0457185	0.0947928	0.0440671	0.158941	0.0590893	0.170151	0.0569253	0.0150452	0.0622116		598	0.122142	0.0940708	0.111905	0.2003	0.055265	0.111905	0.149863	0.0488362	0.111905	0.110632	0.0562755	0.111905	0.251855	0.0735336	0.111905	0.144416	0.110007	0.111905
599	0.0461848	0.0379853	0.0548105	0.0368053	-0.0230129	0.0229523	0.000768266	0.0263609	0.0210667	0.0222073	0.158995	0.0747699		599	-0.0928494	0.0926783	0.208617	0.0460381	0.0916857	0.0437323	0.158046	0.0591903	0.170908	0.0573976	0.0138254	0.0625295		599	0.121904	0.0941347	0.119336	0.202987	0.0561118	0.119336	0.152914	0.0499122	0.119336	0.111545	0.0561125	0.119336	0.252173	0.0747397	0.119336	0.146051	0.109683	0.119336
600	0.0479302	0.0372487	0.0550231	0.0364156	-0.0240598	0.0225621	0.000104661	0.0273335	0.0202575	0.0225343	0.161808	0.074823		600	-0.0923964	0.0926229	0.208539	0.0460531	0.0909592	0.0434553	0.158352	0.0589895	0.17213	0.0578682	0.0123043	0.0620368		600	0.12209	0.0940605	0.11661	0.204504	0.0564298	0.11661	0.151797	0.0504274	0.11661	0.110452	0.0555604	0.11661	0.252616	0.0738291	0.11661	0.144404	0.108976	0.11661
601	0.0491629	0.0376321	0.0551022	0.0363435	-0.0247891	0.0219712	-0.0005772	0.027634	0.0214439	0.022286	0.160309	0.0752288		601	-0.0915571	0.0926744	0.208884	0.0466787	0.0897995	0.0432643	0.156788	0.0584113	0.170951	0.0578329	0.012075	0.0618878		601	0.122232	0.0935674	0.112781	0.204852	0.0566724	0.112781	0.1494	0.0490634	0.112781	0.108788	0.0558147	0.112781	0.253228	0.0733217	0.112781	0.144458	0.109112	0.112781
602	0.0483472	0.0386092	0.0540532	0.0364582	-0.0260916	0.0221531	-0.000907789	0.0279607	0.0217254	0.0220443	0.160334	0.0764222		602	-0.0933403	0.092576	0.210413	0.0474585	0.0880294	0.0434346	0.154823	0.0578914	0.169981	0.0570591	0.0117091	0.0619559		602	0.122428	0.0934178	0.111856	0.202156	0.055442	0.111856	0.149032	0.0494074	0.111856	0.109977	0.0554302	0.111856	0.251482	0.0736046	0.111856	0.146416	0.109243	0.111856
603	0.0480048	0.0383044	0.0527077	0.0366803	-0.0281011	0.0229269	-0.00161034	0.0286757	0.0222065	0.0215673	0.159359	0.076702		603	-0.0965861	0.0924328	0.210792	0.0481746	0.0903183	0.0437047	0.154775	0.0576296	0.169032	0.0567951	0.010042	0.0618742		603	0.122593	0.0936852	0.114598	0.202687	0.0558299	0.114598	0.149363	0.0494135	0.114598	0.11125	0.0552169	0.114598	0.251775	0.0746255	0.114598	0.147257	0.108608	0.114598
604	0.0476268	0.0386788	0.0540844	0.0368971	-0.02923	0.0223202	-0.00122012	0.0288214	0.0234956	0.0212048	0.158466	0.0766344		604	-0.0961723	0.0937665	0.208806	0.0481695	0.0927436	0.0436406	0.155049	0.0574727	0.168373	0.057101	0.00895655	0.0620131		604	0.122604	0.0936115	0.110201	0.200779	0.0561609	0.110201	0.148329	0.0497928	0.110201	0.112745	0.0551343	0.110201	0.250769	0.0744648	0.110201	0.145402	0.108496	0.110201
605	0.0471717	0.0393282	0.0555638	0.0374191	-0.0286373	0.0213091	-0.00235872	0.0285425	0.0228563	0.020763	0.158248	0.0772339		605	-0.0978545	0.0940881	0.212605	0.048754	0.0919919	0.0433533	0.157012	0.0576365	0.168405	0.0577528	0.0101929	0.0622956		605	0.12195	0.0935481	0.100644	0.201837	0.0564347	0.100644	0.149494	0.049114	0.100644	0.116204	0.0551685	0.100644	0.253187	0.0759723	0.100644	0.143104	0.10856	0.100644
606	0.0484003	0.0394577	0.0547237	0.0378901	-0.0277527	0.0214862	-0.00281465	0.0280374	0.0214168	0.0210075	0.159086	0.0770902		606	-0.0994137	0.0945612	0.214145	0.0494118	0.0926397	0.0432447	0.157869	0.0577158	0.170689	0.0579226	0.00910406	0.0620782		606	0.122941	0.0935886	0.098243	0.200778	0.0560386	0.098243	0.149806	0.0491332	0.098243	0.117502	0.0547772	0.098243	0.25191	0.0766194	0.098243	0.143263	0.108928	0.098243
607	0.0499632	0.0390751	0.0547918	0.0381178	-0.0258612	0.0220666	-0.00274732	0.0279209	0.0221262	0.0209872	0.156846	0.0765453		607	-0.0993131	0.0954643	0.211882	0.0488973	0.0920345	0.0430753	0.16068	0.0578364	0.170772	0.0575846	0.00915774	0.0619685		607	0.122487	0.0937394	0.101099	0.199198	0.055365	0.101099	0.149797	0.0491447	0.101099	0.11649	0.0548516	0.101099	0.251804	0.0765764	0.101099	0.14413	0.108926	0.101099
608	0.0498212	0.0393403	0.0550494	0.0379677	-0.0240302	0.0226135	-0.001917	0.0278122	0.0224369	0.0208692	0.160163	0.0785093		608	-0.0990235	0.0954497	0.211984	0.048869	0.0912127	0.0427309	0.164003	0.0582744	0.170593	0.0575374	0.00750953	0.0620453		608	0.122008	0.0939217	0.103954	0.200114	0.0550189	0.103954	0.149749	0.049456	0.103954	0.116714	0.0547599	0.103954	0.251135	0.0764514	0.103954	0.143704	0.108767	0.103954
609	0.0494095	0.03975	0.0533693	0.0372411	-0.0223436	0.0223745	-0.00360238	0.0270375	0.0229358	0.0211591	0.163502	0.0808168		609	-0.100269	0.0947453	0.212735	0.0491804	0.0893513	0.0421774	0.162172	0.0581831	0.171602	0.0573948	0.00661066	0.0624301		609	0.120774	0.0947274	0.1084	0.201395	0.0547829	0.1084	0.148041	0.0494553	0.1084	0.11679	0.0547843	0.1084	0.252737	0.0771789	0.1084	0.14487	0.109472	0.1084
610	0.0501368	0.0401283	0.0522814	0.0366111	-0.0201139	0.0220542	-0.00385225	0.0253554	0.0254223	0.0209838	0.164178	0.0813986		610	-0.0969102	0.0941505	0.212824	0.0496555	0.0905856	0.0417147	0.160612	0.0575146	0.173045	0.0571419	0.00749412	0.0625443		610	0.120069	0.0949199	0.110461	0.202771	0.0553847	0.110461	0.14759	0.0508892	0.110461	0.116644	0.0552705	0.110461	0.255651	0.0780676	0.110461	0.146927	0.109685	0.110461
611	0.0505027	0.0406112	0.0516458	0.0362552	-0.0199342	0.0218505	-0.00187481	0.0244431	0.027362	0.020823	0.162342	0.0820504		611	-0.0961496	0.0938857	0.212509	0.050028	0.089875	0.0417282	0.161818	0.057454	0.172886	0.0572469	0.00783539	0.0628718		611	0.120742	0.0947497	0.108011	0.203908	0.0559058	0.108011	0.14791	0.0505858	0.108011	0.116354	0.0550548	0.108011	0.25743	0.0785866	0.108011	0.148832	0.109545	0.108011
612	0.0505976	0.0408381	0.0514458	0.0359524	-0.0221522	0.0211054	-0.00217985	0.0248952	0.0276026	0.0210706	0.161327	0.0816515		612	-0.0955643	0.093339	0.212696	0.0499385	0.0901557	0.0418141	0.161373	0.0567421	0.172918	0.0572901	0.00602453	0.062709		612	0.120003	0.0949228	0.107524	0.205392	0.0558798	0.107524	0.148237	0.0489334	0.107524	0.11764	0.0552585	0.107524	0.256573	0.0791039	0.107524	0.149309	0.109351	0.107524
613	0.0502155	0.0409138	0.0518867	0.0355556	-0.0238018	0.0214034	-0.00309657	0.0252008	0.0281644	0.021289	0.160924	0.0802179		613	-0.0991444	0.092382	0.212604	0.0504452	0.0907341	0.0420867	0.162611	0.055816	0.171748	0.0570302	0.00372517	0.0623947		613	0.119435	0.0951449	0.109649	0.207711	0.0548424	0.109649	0.149018	0.0484982	0.109649	0.118156	0.0553665	0.109649	0.255969	0.0790104	0.109649	0.150918	0.109318	0.109649
614	0.0499251	0.0402639	0.0522693	0.0355139	-0.0245226	0.021645	-0.00188658	0.0252101	0.0280447	0.0214564	0.163081	0.080847		614	-0.0975543	0.0928612	0.214254	0.0506902	0.0909276	0.042338	0.164495	0.0558972	0.170553	0.0570815	0.0027568	0.0620476		614	0.120704	0.0948212	0.113186	0.20661	0.0547359	0.113186	0.149492	0.0482432	0.113186	0.1202	0.054568	0.113186	0.257925	0.0803544	0.113186	0.151479	0.109499	0.113186
615	0.0493653	0.0397381	0.0519573	0.0355401	-0.0254118	0.0214819	-0.00316917	0.0254342	0.0276634	0.0216515	0.162935	0.0816773		615	-0.0986219	0.0933033	0.217431	0.0511069	0.0912196	0.0422338	0.164002	0.0559045	0.170848	0.0572705	0.00546869	0.0621859		615	0.124123	0.0948992	0.111677	0.207618	0.054821	0.111677	0.151632	0.0469268	0.111677	0.12385	0.0542125	0.111677	0.255411	0.0806057	0.111677	0.151332	0.109794	0.111677
616	0.0500614	0.0406549	0.0516357	0.0356907	-0.0257493	0.0208892	-0.00583455	0.0263404	0.0263362	0.0219551	0.162815	0.0815793		616	-0.0993569	0.0933783	0.215586	0.051274	0.0912217	0.0421928	0.162121	0.0553132	0.171166	0.0575278	0.00603968	0.0626568		616	0.124212	0.095461	0.112294	0.20722	0.0549694	0.112294	0.151759	0.0456669	0.112294	0.126321	0.0550137	0.112294	0.254168	0.0805832	0.112294	0.152067	0.110198	0.112294
617	0.052285	0.0410509	0.0511225	0.0364745	-0.0237966	0.020481	-0.00827967	0.02733	0.0248938	0.0222397	0.162763	0.0815597		617	-0.100354	0.0937361	0.214349	0.0515184	0.0934295	0.0423933	0.163974	0.0548552	0.172646	0.0570042	0.00608916	0.0630581		617	0.123004	0.0956077	0.119482	0.206508	0.0545192	0.119482	0.150283	0.0453371	0.119482	0.127938	0.0561509	0.119482	0.254053	0.0799673	0.119482	0.153333	0.110447	0.119482
618	0.0550989	0.0408132	0.0497061	0.037441	-0.0226336	0.0206687	-0.0082168	0.0269923	0.0242205	0.0225878	0.163404	0.0816573		618	-0.0998867	0.0939987	0.215008	0.0518531	0.0927221	0.0425684	0.163645	0.0544863	0.174109	0.0573245	0.00849007	0.0634217		618	0.123153	0.0956324	0.126734	0.205603	0.054137	0.126734	0.148433	0.0447603	0.126734	0.127053	0.0564087	0.126734	0.253965	0.0804667	0.126734	0.152544	0.109821	0.126734
619	0.0560379	0.0406511	0.0501786	0.0385003	-0.0219583	0.0212449	-0.00778887	0.0265521	0.0239231	0.0224445	0.163855	0.0823283		619	-0.101627	0.0939116	0.215675	0.0521824	0.0912018	0.041902	0.163916	0.0543649	0.174364	0.0576967	0.00938732	0.0634622		619	0.123459	0.0964047	0.128811	0.205959	0.0535319	0.128811	0.148209	0.0450213	0.128811	0.126339	0.0564777	0.128811	0.256249	0.0804304	0.128811	0.151299	0.109495	0.128811
620	0.0550826	0.0401939	0.0506362	0.0387155	-0.0226056	0.0212526	-0.00872181	0.0260979	0.0241186	0.0216737	0.164085	0.0828811		620	-0.0985615	0.0938687	0.215147	0.0521787	0.0916516	0.041374	0.164325	0.0542907	0.173755	0.0578849	0.0093108	0.0636608		620	0.121471	0.0972267	0.130823	0.206156	0.0531527	0.130823	0.150315	0.0460117	0.130823	0.125496	0.0573572	0.130823	0.258258	0.0802405	0.130823	0.151522	0.109699	0.130823
621	0.0537777	0.0403364	0.0504496	0.0383867	-0.0222742	0.0215608	-0.0101946	0.0261014	0.0252666	0.0215856	0.164562	0.0825289		621	-0.0970014	0.094267	0.213629	0.0523122	0.0927436	0.0414662	0.16589	0.0540908	0.174214	0.0580353	0.00864367	0.0645201		621	0.121926	0.0975713	0.127464	0.208051	0.0543223	0.127464	0.151057	0.0458297	0.127464	0.122907	0.0576965	0.127464	0.257401	0.0806999	0.127464	0.151663	0.11088	0.127464
622	0.0526063	0.041341	0.0497527	0.0377338	-0.0225282	0.0219544	-0.00878833	0.0246592	0.0253883	0.0216895	0.165802	0.0821803		622	-0.0953919	0.0939372	0.214823	0.0531053	0.0908412	0.0412982	0.166948	0.0536592	0.17472	0.0578909	0.00856756	0.0648841		622	0.123401	0.0975245	0.12933	0.209421	0.0551123	0.12933	0.149322	0.0464189	0.12933	0.124901	0.0579663	0.12933	0.258783	0.0810787	0.12933	0.150674	0.111039	0.12933
623	0.052646	0.0418794	0.049567	0.0374882	-0.0243442	0.0216289	-0.00667826	0.0235606	0.0247863	0.0218155	0.166174	0.0821254		623	-0.095082	0.0939755	0.218444	0.0544339	0.090511	0.0404846	0.167498	0.0531979	0.176189	0.0577791	0.00586338	0.0641074		623	0.122568	0.098165	0.13058	0.210958	0.0553164	0.13058	0.144552	0.0464622	0.13058	0.125716	0.0579815	0.13058	0.259698	0.0809243	0.13058	0.151441	0.110598	0.13058
624	0.0520664	0.0419191	0.0478694	0.037763	-0.0279222	0.0219984	-0.00703926	0.0247613	0.0253027	0.0220158	0.164996	0.0819143		624	-0.0940396	0.0936287	0.221386	0.0548146	0.0917181	0.040723	0.167299	0.0532218	0.17757	0.0576761	0.00582362	0.063907		624	0.121353	0.0990115	0.124171	0.209573	0.054171	0.124171	0.141651	0.0460391	0.124171	0.125325	0.058145	0.124171	0.259289	0.0812581	0.124171	0.15174	0.110377	0.124171
625	0.0505404	0.0427492	0.0473782	0.0382417	-0.0286097	0.022763	-0.00950873	0.0263255	0.0258259	0.0222389	0.162099	0.0816508		625	-0.0948772	0.0934116	0.221128	0.0552286	0.0913875	0.0408191	0.168034	0.053519	0.176833	0.057434	0.0074506	0.0642619		625	0.120542	0.0978846	0.118541	0.210266	0.0538155	0.118541	0.141165	0.0446563	0.118541	0.125658	0.057772	0.118541	0.257672	0.0816218	0.118541	0.151534	0.109709	0.118541
626	0.0488343	0.044343	0.0458421	0.0386455	-0.0288434	0.022766	-0.00979104	0.0268825	0.0251453	0.022299	0.15991	0.0817259		626	-0.093956	0.0929659	0.219926	0.0552506	0.0899731	0.0412725	0.169137	0.0539662	0.176086	0.0571964	0.00854822	0.0647098		626	0.118493	0.097299	0.11979	0.211519	0.0540966	0.11979	0.144517	0.0444373	0.11979	0.127446	0.0578838	0.11979	0.259907	0.0826469	0.11979	0.154257	0.109748	0.11979
627	0.0491146	0.0449025	0.0450621	0.038667	-0.027764	0.0226279	-0.00984296	0.0273939	0.0263382	0.0227476	0.159219	0.0817122		627	-0.0951558	0.0925452	0.220205	0.0550771	0.0900567	0.0415102	0.169554	0.053467	0.176815	0.0573916	0.00934041	0.0648251		627	0.116605	0.0972773	0.119936	0.211407	0.0549197	0.119936	0.143293	0.0447339	0.119936	0.128742	0.0577157	0.119936	0.261658	0.0834442	0.119936	0.15522	0.109829	0.119936
628	0.050312	0.0447008	0.0432396	0.0389028	-0.0275961	0.023522	-0.011386	0.0288633	0.0264851	0.0233409	0.158687	0.0817148		628	-0.0947778	0.0923235	0.222244	0.055738	0.0906404	0.0414931	0.170062	0.0531027	0.178518	0.0578354	0.0121188	0.0647755		628	0.114619	0.0980797	0.124009	0.210327	0.0555727	0.124009	0.142302	0.0440564	0.124009	0.128584	0.0582169	0.124009	0.262489	0.0833008	0.124009	0.155364	0.109921	0.124009
629	0.0490939	0.0448663	0.0412106	0.0395858	-0.0285453	0.0243264	-0.0138051	0.0302355	0.0236765	0.0230918	0.159512	0.0819355		629	-0.0958483	0.092041	0.223	0.0565979	0.0909393	0.0413963	0.170703	0.0532052	0.177542	0.0579084	0.0136699	0.0646232		629	0.113922	0.0985944	0.133322	0.209828	0.056247	0.133322	0.138212	0.0438646	0.133322	0.127082	0.0585512	0.133322	0.26374	0.0834486	0.133322	0.156745	0.109428	0.133322
630	0.0491686	0.0447668	0.039838	0.0400398	-0.0280435	0.0244508	-0.0126061	0.0293105	0.02416	0.0236361	0.161539	0.0831723		630	-0.0949222	0.0915422	0.218546	0.0569313	0.0932052	0.0424579	0.171774	0.0533457	0.178361	0.0578656	0.0136033	0.0649889		630	0.113169	0.0991128	0.140282	0.210521	0.0560153	0.140282	0.138015	0.0436232	0.140282	0.128527	0.0589809	0.140282	0.264551	0.0836563	0.140282	0.157219	0.109338	0.140282
631	0.0494752	0.0447243	0.0381161	0.0393612	-0.0280277	0.0247999	-0.0117555	0.0285808	0.0237572	0.0237289	0.161902	0.083708		631	-0.0942071	0.0907492	0.21547	0.0573341	0.0935552	0.0437289	0.173018	0.0531636	0.179014	0.057705	0.0145292	0.0655244		631	0.112685	0.0990499	0.142197	0.209982	0.0562793	0.142197	0.138715	0.043551	0.142197	0.129755	0.0591436	0.142197	0.265168	0.0844921	0.142197	0.155732	0.109478	0.142197
632	0.0503676	0.0450718	0.0355249	0.0384547	-0.0282508	0.024863	-0.00990584	0.0284752	0.0237053	0.0234069	0.160765	0.0840873		632	-0.0919197	0.0899197	0.213681	0.0575372	0.094364	0.0440627	0.173143	0.0528734	0.178733	0.0581726	0.0151083	0.0659122		632	0.115028	0.098847	0.14231	0.21242	0.057889	0.14231	0.13994	0.043147	0.14231	0.12842	0.0595554	0.14231	0.264829	0.0842195	0.14231	0.153809	0.109211	0.14231
633	0.0487005	0.0453122	0.0340314	0.0384981	-0.0278054	0.0250214	-0.00724005	0.0276255	0.0245734	0.0230952	0.160624	0.0844622		633	-0.0927963	0.0898552	0.21429	0.0579823	0.0947559	0.0443215	0.175195	0.0526236	0.179584	0.0585365	0.0150922	0.0659221		633	0.117059	0.0987366	0.143154	0.216171	0.0597147	0.143154	0.13969	0.0437215	0.143154	0.128374	0.0601772	0.143154	0.263569	0.0842626	0.143154	0.153536	0.109128	0.143154
634	0.0467936	0.0456536	0.0338821	0.0386881	-0.0257156	0.0248399	-0.00617933	0.0269419	0.0251786	0.0227444	0.160818	0.0846257		634	-0.091263	0.0903294	0.217015	0.0585349	0.0950504	0.0446722	0.176901	0.0538223	0.182586	0.0586151	0.0149596	0.0657903		634	0.117247	0.0991978	0.145117	0.217549	0.059522	0.145117	0.137018	0.0429476	0.145117	0.127524	0.059833	0.145117	0.262295	0.0844959	0.145117	0.15573	0.10908	0.145117
635	0.046212	0.0459861	0.03523	0.0385797	-0.0272412	0.024737	-0.00673099	0.026841	0.0260121	0.0228168	0.16002	0.0845914		635	-0.0895703	0.0895541	0.218978	0.0587669	0.0951445	0.0444997	0.176193	0.0541765	0.184267	0.0585883	0.0137654	0.0656287		635	0.119031	0.0990146	0.145783	0.215295	0.058173	0.145783	0.137794	0.0425053	0.145783	0.128524	0.0588605	0.145783	0.261707	0.0843931	0.145783	0.157009	0.108903	0.145783
636	0.0452766	0.0460616	0.0336688	0.0382308	-0.0284726	0.0253372	-0.0057088	0.0271405	0.0265301	0.0224489	0.158673	0.0844556		636	-0.088882	0.0887563	0.22131	0.0586595	0.0960993	0.0441029	0.176145	0.0544443	0.183685	0.0585169	0.0131594	0.0654542		636	0.119595	0.0988973	0.147373	0.212289	0.0566957	0.147373	0.140094	0.0415493	0.147373	0.129268	0.0591842	0.147373	0.263087	0.0853343	0.147373	0.158754	0.108595	0.147373
637	0.0446186	0.0460236	0.0337872	0.0382825	-0.0278257	0.0261022	-0.00588241	0.0282019	0.028774	0.022603	0.157184	0.0844342		637	-0.0909722	0.0895638	0.22412	0.0590822	0.0975348	0.0435838	0.174621	0.0541564	0.184568	0.0584438	0.0133596	0.0656193		637	0.11842	0.0993015	0.142538	0.212371	0.0561685	0.142538	0.141822	0.0425218	0.142538	0.130994	0.0594903	0.142538	0.263667	0.0865915	0.142538	0.159757	0.108383	0.142538
638	0.0455358	0.0460909	0.0345928	0.0384826	-0.0272128	0.0272646	-0.00716987	0.0286676	0.0289517	0.0228694	0.155506	0.0842352		638	-0.0913713	0.0903481	0.223794	0.0593573	0.098256	0.0427205	0.174681	0.0538197	0.1844	0.0581233	0.014636	0.0657804		638	0.114647	0.0997695	0.13866	0.211476	0.0559706	0.13866	0.141738	0.04214	0.13866	0.131214	0.0591674	0.13866	0.265043	0.0870955	0.13866	0.162206	0.108179	0.13866
639	0.0461292	0.0461291	0.0342967	0.038415	-0.0261658	0.0274418	-0.00852305	0.0286632	0.0285088	0.0230856	0.154672	0.0843106		639	-0.0913198	0.0906637	0.223538	0.0595125	0.0992803	0.0430851	0.175001	0.0540188	0.184282	0.0579276	0.0131694	0.06548		639	0.113656	0.0998354	0.141872	0.209856	0.0559478	0.141872	0.139789	0.0411636	0.141872	0.13274	0.058787	0.141872	0.267917	0.0870178	0.141872	0.161754	0.107782	0.141872
640	0.0467543	0.0460653	0.0331313	0.0378889	-0.0261808	0.0276203	-0.0111771	0.0291533	0.0288681	0.0230158	0.152669	0.0844746		640	-0.091923	0.0907087	0.222649	0.0599535	0.0990243	0.0442936	0.175745	0.054152	0.184469	0.0577919	0.0133667	0.0658673		640	0.112912	0.099312	0.142424	0.209315	0.0551037	0.142424	0.140527	0.0410825	0.142424	0.134632	0.0589282	0.142424	0.270064	0.0864338	0.142424	0.162384	0.107597	0.142424
641	0.0466873	0.0469778	0.0333743	0.0378498	-0.0245547	0.0273567	-0.0136607	0.029599	0.0306034	0.0225408	0.152318	0.0840182		641	-0.0937524	0.090805	0.221737	0.0605564	0.0971523	0.0443299	0.176455	0.0542625	0.184394	0.0576527	0.013977	0.0658446		641	0.111318	0.0994588	0.142262	0.209511	0.0543947	0.142262	0.14144	0.0411173	0.142262	0.136784	0.0597143	0.142262	0.271794	0.0868287	0.142262	0.163799	0.107767	0.142262
642	0.0471023	0.0477068	0.0328092	0.0380327	-0.0228705	0.027127	-0.0134737	0.0286362	0.0320722	0.0222422	0.150941	0.0834031		642	-0.0926373	0.0908647	0.221531	0.0607072	0.0971657	0.0445845	0.177603	0.0540398	0.185452	0.0582483	0.014679	0.0652185		642	0.111835	0.0986815	0.143592	0.214094	0.0557826	0.143592	0.143458	0.0418732	0.143592	0.134437	0.060017	0.143592	0.273192	0.0876885	0.143592	0.160056	0.10906	0.143592
643	0.0493235	0.0479261	0.0321728	0.0378294	-0.0232478	0.0272173	-0.0118459	0.0278687	0.0327261	0.0223706	0.148509	0.0824974		643	-0.0916151	0.0896077	0.222415	0.0605646	0.0956341	0.04509	0.177608	0.0541677	0.186194	0.0584248	0.0138598	0.064431		643	0.112788	0.09872	0.141953	0.219543	0.0580606	0.141953	0.145497	0.0429917	0.141953	0.132335	0.0611357	0.141953	0.272752	0.088202	0.141953	0.157256	0.109867	0.141953
644	0.0509112	0.0478415	0.030689	0.0373943	-0.0234169	0.0271367	-0.0115888	0.0275035	0.0309012	0.0222046	0.14778	0.0821038		644	-0.0925485	0.0889108	0.224399	0.0606728	0.0939763	0.045192	0.179166	0.0545144	0.187782	0.0587658	0.0135963	0.0638703		644	0.112488	0.0995291	0.137346	0.221134	0.0590374	0.137346	0.147692	0.0425065	0.137346	0.131929	0.0615027	0.137346	0.273614	0.0890282	0.137346	0.15803	0.109266	0.137346
645	0.0505185	0.0473596	0.0315607	0.0381998	-0.0230575	0.0270341	-0.0109252	0.0270096	0.0322949	0.0220066	0.146213	0.0823174		645	-0.0934611	0.0886781	0.225824	0.0607307	0.093436	0.0455682	0.179382	0.0545058	0.189019	0.0588733	0.0144481	0.0643891		645	0.11391	0.0996032	0.13058	0.221145	0.0595773	0.13058	0.147973	0.0409943	0.13058	0.132804	0.0609349	0.13058	0.272032	0.0893656	0.13058	0.158153	0.108695	0.13058
646	0.0493669	0.0470671	0.0313169	0.0384999	-0.023393	0.0269524	-0.00957403	0.026522	0.033152	0.0216344	0.14511	0.0826564		646	-0.0958373	0.0883702	0.226737	0.0609658	0.095209	0.0459985	0.179271	0.0546866	0.191714	0.0588084	0.0146752	0.0644587		646	0.113811	0.099539	0.128081	0.219891	0.0596111	0.128081	0.151371	0.0402532	0.128081	0.133235	0.0605334	0.128081	0.273659	0.089321	0.128081	0.157901	0.108699	0.128081
647	0.0499644	0.0471939	0.0311527	0.0385298	-0.0245113	0.0268403	-0.00907592	0.0265041	0.0338095	0.0212499	0.145174	0.0823509		647	-0.0985246	0.0875433	0.227658	0.0615388	0.0959168	0.0459436	0.180399	0.054849	0.192609	0.0587558	0.0171185	0.065458		647	0.11259	0.100534	0.127286	0.216933	0.0584993	0.127286	0.151827	0.0403268	0.127286	0.134881	0.0608314	0.127286	0.273746	0.0894756	0.127286	0.157613	0.108683	0.127286
648	0.049253	0.0474508	0.0314224	0.039025	-0.025757	0.0270412	-0.00912257	0.0269405	0.0334501	0.0216335	0.143188	0.0806511		648	-0.10187	0.088554	0.228148	0.0618287	0.0959837	0.0462458	0.180185	0.0543106	0.191148	0.0587394	0.0185795	0.0661657		648	0.112537	0.101032	0.126491	0.214052	0.0574246	0.126491	0.153825	0.0406508	0.126491	0.135965	0.0599385	0.126491	0.274544	0.0894848	0.126491	0.161839	0.106737	0.126491
649	0.0482953	0.0478325	0.0301548	0.0395845	-0.0260912	0.027668	-0.00982512	0.0281506	0.0333414	0.0220134	0.138743	0.0791815		649	-0.100534	0.0883571	0.228401	0.0616155	0.0976172	0.0462014	0.18054	0.0541394	0.191308	0.0584703	0.0193748	0.0666411		649	0.11168	0.101787	0.131991	0.2143	0.0575051	0.131991	0.151433	0.0408639	0.131991	0.137745	0.0596667	0.131991	0.276292	0.0898765	0.131991	0.166899	0.104629	0.131991
650	0.0466959	0.0480817	0.0278874	0.0387924	-0.0281502	0.0278244	-0.0101086	0.0284275	0.0339551	0.0220575	0.138422	0.0794678		650	-0.101828	0.0882552	0.22892	0.0619882	0.0971467	0.046015	0.181111	0.053975	0.191644	0.0585311	0.019535	0.0667221		650	0.109219	0.102112	0.131342	0.213078	0.0570167	0.131342	0.151176	0.040911	0.131342	0.138031	0.059889	0.131342	0.278037	0.0900747	0.131342	0.16866	0.104478	0.131342
651	0.0465344	0.0480594	0.0272242	0.0389527	-0.0292981	0.028103	-0.0121092	0.0281062	0.0340659	0.0215431	0.138907	0.0801067		651	-0.104257	0.0883602	0.228974	0.0621331	0.0972765	0.0455061	0.182174	0.0539848	0.192254	0.0587116	0.0208993	0.066583		651	0.109923	0.1022	0.135545	0.208699	0.0575693	0.135545	0.152236	0.0413802	0.135545	0.140336	0.060139	0.135545	0.277203	0.0905946	0.135545	0.169935	0.104242	0.135545
652	0.0479927	0.0479335	0.025658	0.0395917	-0.0294766	0.0278389	-0.0140875	0.0279064	0.0336351	0.0218547	0.136267	0.0785925		652	-0.104225	0.0887691	0.230267	0.0622916	0.0987619	0.0448347	0.18331	0.0540716	0.191011	0.0593404	0.0206328	0.0657376		652	0.110426	0.102346	0.134084	0.206761	0.0578784	0.134084	0.151583	0.0416232	0.134084	0.142909	0.0604369	0.134084	0.277977	0.0914715	0.134084	0.164017	0.105853	0.134084
653	0.0504439	0.0483048	0.0241657	0.0400041	-0.0278074	0.0273602	-0.0134616	0.0270328	0.033169	0.0223708	0.134219	0.0774736		653	-0.105804	0.0878017	0.230191	0.0620513	0.0986463	0.044273	0.183381	0.0537611	0.190795	0.059608	0.0197677	0.0658295		653	0.111522	0.10194	0.134036	0.209635	0.0591986	0.134036	0.152058	0.041529	0.134036	0.141176	0.0616362	0.134036	0.278603	0.0916718	0.134036	0.159657	0.107235	0.134036
654	0.0516076	0.0481584	0.0228267	0.0402148	-0.0266185	0.027486	-0.0111061	0.025996	0.0338127	0.0221728	0.135311	0.0793156		654	-0.10717	0.0874183	0.231036	0.0628676	0.101162	0.0437699	0.182539	0.0540531	0.191436	0.0596637	0.0215136	0.0663101		654	0.112694	0.102095	0.133224	0.215487	0.061534	0.133224	0.153498	0.0422134	0.133224	0.138708	0.0625479	0.133224	0.279136	0.0917694	0.133224	0.16254	0.107127	0.133224
655	0.0520631	0.0478244	0.0229278	0.0411172	-0.0263139	0.0276048	-0.00996871	0.0256768	0.0346402	0.0213927	0.136642	0.0813463		655	-0.106133	0.0872678	0.231165	0.0634495	0.102929	0.043987	0.183433	0.0546076	0.192067	0.0594767	0.0230645	0.0671464		655	0.110403	0.102425	0.132608	0.21586	0.0625942	0.132608	0.156531	0.0419833	0.132608	0.139552	0.0629543	0.132608	0.280356	0.0924134	0.132608	0.165011	0.106829	0.132608
656	0.0533141	0.0475437	0.0215985	0.041468	-0.0270736	0.0275376	-0.00977523	0.0257633	0.0356551	0.0214367	0.136339	0.0814581		656	-0.104691	0.0871394	0.229708	0.0636256	0.103704	0.0445816	0.183185	0.0549368	0.193734	0.0598445	0.0250218	0.0683059		656	0.110278	0.102205	0.137475	0.214514	0.0631846	0.137475	0.15748	0.0401003	0.137475	0.140389	0.0633752	0.137475	0.282812	0.0934359	0.137475	0.165573	0.107095	0.137475
657	0.0568013	0.0476608	0.0193943	0.041712	-0.0283165	0.0277082	-0.00863825	0.0251436	0.0369296	0.0218169	0.13636	0.081952		657	-0.102987	0.087411	0.231687	0.0643683	0.104086	0.0448374	0.183923	0.0547943	0.194599	0.0596898	0.0268956	0.068272		657	0.109461	0.102351	0.137313	0.21416	0.0636956	0.137313	0.158184	0.0396822	0.137313	0.140569	0.0644717	0.137313	0.283502	0.0945361	0.137313	0.164371	0.106856	0.137313
658	0.0560063	0.0493118	0.0185644	0.0414423	-0.030414	0.0274023	-0.00682631	0.0240793	0.0378731	0.0215423	0.135343	0.0822145		658	-0.10188	0.0881999	0.233347	0.0656393	0.105466	0.0447854	0.185408	0.0549054	0.193177	0.0595782	0.0272042	0.0683477		658	0.109688	0.102554	0.136291	0.215711	0.0646771	0.136291	0.157549	0.0395393	0.136291	0.139021	0.0644926	0.136291	0.283308	0.0938942	0.136291	0.165357	0.105861	0.136291
659	0.0551273	0.0496444	0.0194106	0.0412083	-0.0323217	0.0274759	-0.00665108	0.0239843	0.0386267	0.0220042	0.135919	0.082274		659	-0.101281	0.0893822	0.233946	0.0666436	0.106417	0.044851	0.187241	0.0555218	0.191105	0.0597419	0.0285035	0.0686269		659	0.109416	0.103264	0.13144	0.213792	0.0640155	0.13144	0.159798	0.0400776	0.13144	0.140908	0.0644757	0.13144	0.284317	0.0938274	0.13144	0.171279	0.104282	0.13144
660	0.0541744	0.0494994	0.0172283	0.0401395	-0.0337555	0.0282273	-0.00628236	0.0239307	0.0412159	0.0229051	0.134908	0.0808324		660	-0.104074	0.0902578	0.235129	0.0669733	0.105809	0.0456054	0.186477	0.0551313	0.191041	0.0599741	0.0298435	0.06821		660	0.111118	0.103226	0.119904	0.210173	0.0627838	0.119904	0.161046	0.0395324	0.119904	0.142366	0.0645092	0.119904	0.287735	0.0962231	0.119904	0.176363	0.103326	0.119904
661	0.0521313	0.04969	0.0160718	0.0401336	-0.0362384	0.0290223	-0.00669083	0.0241987	0.0414402	0.0231821	0.129749	0.0786748		661	-0.105292	0.0894606	0.235966	0.0658815	0.106434	0.0457945	0.185677	0.0545311	0.189304	0.0600091	0.0295436	0.0679937		661	0.111903	0.10372	0.124106	0.210146	0.0623171	0.124106	0.161035	0.0396807	0.124106	0.143295	0.0649539	0.124106	0.288631	0.0982724	0.124106	0.177098	0.103058	0.124106
662	0.0493909	0.0490271	0.0154922	0.0407581	-0.036236	0.0291683	-0.00937081	0.0245024	0.0410126	0.0233086	0.127378	0.0783331		662	-0.104583	0.0890594	0.238014	0.0668702	0.108093	0.0457239	0.185442	0.0539465	0.188129	0.0603518	0.0287623	0.0680974		662	0.113255	0.104851	0.127237	0.211911	0.0619618	0.127237	0.16036	0.0396341	0.127237	0.139291	0.0662938	0.127237	0.288546	0.0991475	0.127237	0.176597	0.103113	0.127237
663	0.0481699	0.0474364	0.0166811	0.0410893	-0.036081	0.0296705	-0.0123899	0.0253302	0.0404253	0.0235895	0.127127	0.0784341		663	-0.102914	0.0889613	0.238399	0.0679331	0.107111	0.045199	0.183873	0.053789	0.18872	0.0602674	0.0280035	0.0682797		663	0.112272	0.105634	0.12568	0.217356	0.0636334	0.12568	0.160783	0.039685	0.12568	0.137763	0.067977	0.12568	0.291263	0.100727	0.12568	0.1725	0.105461	0.12568
664	0.0484794	0.0473219	0.0165395	0.0412641	-0.0348593	0.029681	-0.0128085	0.0258259	0.0405149	0.0238611	0.128057	0.0781676		664	-0.105028	0.0900959	0.238983	0.068742	0.107648	0.0444283	0.183128	0.0537777	0.191298	0.0603514	0.0279073	0.0687091		664	0.11094	0.105908	0.125485	0.223327	0.065197	0.125485	0.162702	0.0400858	0.125485	0.137007	0.0680487	0.125485	0.292845	0.101434	0.125485	0.170739	0.107623	0.125485
665	0.0477903	0.0468499	0.0162645	0.0427235	-0.0331236	0.0293966	-0.0123583	0.0255813	0.0401843	0.023631	0.12812	0.0777945		665	-0.109133	0.0910336	0.238934	0.0688805	0.108024	0.0439488	0.186117	0.0544163	0.194849	0.0614235	0.0289787	0.069009		665	0.111769	0.106101	0.119352	0.227435	0.0659562	0.119352	0.164293	0.040537	0.119352	0.136207	0.0683733	0.119352	0.293399	0.102042	0.119352	0.172177	0.10754	0.119352
666	0.0473433	0.0459679	0.0138543	0.0432806	-0.0321124	0.0291697	-0.0132113	0.0254185	0.0414126	0.0239179	0.132767	0.0790483		666	-0.109288	0.091364	0.238267	0.0693052	0.107373	0.0440432	0.185297	0.0544153	0.197225	0.0621857	0.0277267	0.0694151		666	0.115762	0.10648	0.115133	0.228507	0.0659004	0.115133	0.166525	0.0399761	0.115133	0.137212	0.0693381	0.115133	0.292958	0.101509	0.115133	0.17297	0.10738	0.115133
667	0.0443708	0.0456527	0.0132904	0.043245	-0.0320118	0.0293753	-0.0133902	0.0256408	0.0414974	0.0240166	0.133828	0.0814274		667	-0.108967	0.0908855	0.23842	0.0704626	0.108473	0.0439637	0.184541	0.0544145	0.195787	0.0619684	0.0282288	0.0697378		667	0.117181	0.106546	0.117064	0.228348	0.0662093	0.117064	0.165522	0.0389924	0.117064	0.1362	0.0707852	0.117064	0.293385	0.101543	0.117064	0.173852	0.107619	0.117064
668	0.0450604	0.0463643	0.0133152	0.0428927	-0.0338995	0.0299208	-0.0131144	0.0258117	0.0414329	0.0237862	0.134194	0.0824288		668	-0.110035	0.0906514	0.237467	0.070661	0.108475	0.0439044	0.185273	0.0543105	0.194698	0.061766	0.0286084	0.0698879		668	0.118715	0.106852	0.116934	0.22865	0.0662493	0.116934	0.164692	0.0387253	0.116934	0.133548	0.0711791	0.116934	0.293505	0.103333	0.116934	0.175542	0.107249	0.116934
669	0.0486968	0.0466539	0.0137062	0.0423043	-0.0351396	0.0303872	-0.0111081	0.0246728	0.0427929	0.0236427	0.134658	0.0835515		669	-0.111546	0.0907212	0.235647	0.0712769	0.109399	0.0439511	0.185899	0.0549214	0.193974	0.06176	0.0276027	0.0696507		669	0.117035	0.107262	0.11244	0.228207	0.0653048	0.11244	0.166339	0.0387677	0.11244	0.135075	0.0706123	0.11244	0.291574	0.103792	0.11244	0.182455	0.104843	0.11244
670	0.0486855	0.0468351	0.0136393	0.0416128	-0.0365426	0.0304943	-0.00970262	0.0240944	0.0441153	0.0239079	0.133239	0.0837593		670	-0.11297	0.0907698	0.23477	0.0711538	0.110231	0.0439947	0.184796	0.0550145	0.194445	0.0621839	0.0270429	0.0696379		670	0.115682	0.107917	0.10681	0.225476	0.06412	0.10681	0.168008	0.0395791	0.10681	0.135969	0.0706696	0.10681	0.291197	0.103489	0.10681	0.188147	0.103077	0.10681
671	0.049053	0.0468165	0.0151766	0.0419419	-0.0371628	0.0304883	-0.0106396	0.0240439	0.0449983	0.0237496	0.132838	0.0835787		671	-0.114398	0.0905283	0.235109	0.0702738	0.113241	0.0439924	0.184173	0.0553527	0.193545	0.0627996	0.0261944	0.0698064		671	0.113762	0.110098	0.0954686	0.222221	0.0624501	0.0954686	0.170335	0.0386097	0.0954686	0.136384	0.0708825	0.0954686	0.293452	0.102988	0.0954686	0.188451	0.103172	0.0954686
672	0.050802	0.046495	0.0153681	0.0422929	-0.0384385	0.0299697	-0.0108441	0.0238403	0.0474978	0.0246727	0.132268	0.083221		672	-0.114161	0.0902757	0.239161	0.0710224	0.115162	0.0435893	0.18359	0.0549089	0.191839	0.0628446	0.025438	0.0701983		672	0.110304	0.111614	0.0905037	0.221481	0.06142	0.0905037	0.170547	0.0385078	0.0905037	0.137521	0.0725045	0.0905037	0.293646	0.104711	0.0905037	0.189733	0.103105	0.0905037
673	0.0539923	0.0461527	0.0135683	0.0420288	-0.0394088	0.0298048	-0.0103216	0.0240446	0.0525982	0.0266512	0.130323	0.0825077		673	-0.114227	0.0899211	0.240543	0.0717317	0.116233	0.0433461	0.183547	0.0547261	0.192383	0.0631083	0.0284434	0.071323		673	0.108091	0.111665	0.0899196	0.22232	0.0608223	0.0899196	0.170716	0.0381574	0.0899196	0.135923	0.0733978	0.0899196	0.293291	0.106737	0.0899196	0.191439	0.102503	0.0899196
674	0.0518117	0.0461985	0.0139966	0.0417991	-0.0403592	0.0297719	-0.0108408	0.0245294	0.0535165	0.0267774	0.127905	0.0812882		674	-0.111094	0.0894153	0.240986	0.0722306	0.117614	0.0430897	0.183358	0.054859	0.193303	0.0621518	0.0313027	0.0726549		674	0.108025	0.111176	0.0854252	0.223686	0.0608889	0.0854252	0.16999	0.0383821	0.0854252	0.135052	0.074207	0.0854252	0.293316	0.107356	0.0854252	0.192235	0.102127	0.0854252
675	0.0494282	0.0463178	0.0145783	0.0422246	-0.0403328	0.0301481	-0.011025	0.0246574	0.0506942	0.026143	0.129369	0.0808198		675	-0.110198	0.0886108	0.240204	0.0728535	0.118657	0.0424603	0.184371	0.0556366	0.193555	0.0618797	0.032113	0.0736218		675	0.107371	0.110912	0.0809471	0.22969	0.063017	0.0809471	0.170581	0.0390093	0.0809471	0.135885	0.0757029	0.0809471	0.290958	0.107715	0.0809471	0.190235	0.10509	0.0809471
676	0.0488494	0.0463792	0.0154541	0.0438302	-0.0400915	0.0304495	-0.0127821	0.0244428	0.0501494	0.026612	0.130163	0.0811628		676	-0.11241	0.0881923	0.238848	0.0735807	0.118075	0.0421983	0.184898	0.0554017	0.193088	0.0621775	0.0320912	0.0736271		676	0.105938	0.110644	0.0777021	0.235731	0.0655928	0.0777021	0.172917	0.0388081	0.0777021	0.137718	0.0760669	0.0777021	0.289627	0.108121	0.0777021	0.187617	0.107715	0.0777021
677	0.0482332	0.0461871	0.0148314	0.044157	-0.0404963	0.0301494	-0.0136104	0.024768	0.0495669	0.0269341	0.128895	0.08186		677	-0.114151	0.0878647	0.236728	0.0736098	0.120746	0.0421727	0.185373	0.0552314	0.191955	0.062471	0.0322401	0.073473		677	0.108119	0.11046	0.0733537	0.236329	0.0660088	0.0733537	0.174323	0.0389744	0.0733537	0.136947	0.0760037	0.0733537	0.289701	0.108626	0.0733537	0.188962	0.107651	0.0733537
678	0.0475205	0.0460689	0.0154029	0.0434858	-0.0406455	0.0305322	-0.0131707	0.0248273	0.0492014	0.0266483	0.128028	0.0833269		678	-0.115359	0.0877388	0.23645	0.0737328	0.1215	0.0430534	0.185085	0.0552441	0.192703	0.062402	0.0333377	0.0734046		678	0.108608	0.110528	0.0614121	0.236544	0.0663467	0.0614121	0.173927	0.0382081	0.0614121	0.138248	0.0759416	0.0614121	0.290207	0.108774	0.0614121	0.189846	0.107417	0.0614121
679	0.0473603	0.0464199	0.0159668	0.0427966	-0.0405271	0.0307788	-0.0125315	0.0248233	0.0492862	0.0268868	0.127338	0.0850246		679	-0.117546	0.0876723	0.237345	0.0742153	0.121505	0.0433869	0.182768	0.0547051	0.193361	0.0626467	0.035027	0.0733116		679	0.109773	0.1106	0.0452032	0.237521	0.0669914	0.0452032	0.172908	0.0378169	0.0452032	0.13955	0.0752982	0.0452032	0.290008	0.108777	0.0452032	0.19742	0.104577	0.0452032
680	0.0476138	0.046743	0.0152419	0.0431065	-0.0415318	0.0308875	-0.0138258	0.0253637	0.0503421	0.027797	0.127075	0.085766		680	-0.118387	0.0874294	0.238009	0.0730387	0.122719	0.0427151	0.182364	0.0548557	0.194516	0.0632831	0.0353998	0.0726566		680	0.109563	0.110789	0.0475558	0.233993	0.0651392	0.0475558	0.171624	0.0378678	0.0475558	0.141977	0.0751666	0.0475558	0.289875	0.108632	0.0475558	0.203132	0.102096	0.0475558
681	0.0492732	0.0464106	0.0124431	0.0432556	-0.041312	0.0308816	-0.0133545	0.0248902	0.0512158	0.0278626	0.128997	0.087012		681	-0.119321	0.0879456	0.238704	0.0721244	0.123627	0.0424933	0.182292	0.0551729	0.195863	0.0640835	0.0347528	0.0730427		681	0.106599	0.112118	0.0432886	0.229363	0.063076	0.0432886	0.170334	0.0388643	0.0432886	0.14274	0.0757114	0.0432886	0.291812	0.108312	0.0432886	0.203459	0.102253	0.0432886
682	0.0503534	0.0457025	0.0110433	0.0434972	-0.0413972	0.0308159	-0.0134299	0.0240388	0.0521925	0.0280754	0.128944	0.087773		682	-0.119414	0.0880417	0.239923	0.0722091	0.124699	0.042313	0.18177	0.055164	0.196589	0.0647247	0.0356387	0.0738304		682	0.104694	0.112762	0.0380155	0.227768	0.062018	0.0380155	0.171012	0.0395646	0.0380155	0.142021	0.0767128	0.0380155	0.291282	0.107797	0.0380155	0.201975	0.102158	0.0380155
683	0.0490716	0.0454315	0.010821	0.0433823	-0.041873	0.030818	-0.01297	0.0242659	0.0514162	0.0287144	0.128407	0.0875115		683	-0.118337	0.0880861	0.239157	0.072209	0.127119	0.0415323	0.182758	0.0547006	0.197628	0.0652554	0.0375765	0.0751042		683	0.101764	0.113596	0.0373502	0.229782	0.0621889	0.0373502	0.172014	0.0400594	0.0373502	0.144555	0.0770967	0.0373502	0.289842	0.108058	0.0373502	0.199474	0.102169	0.0373502
684	0.050078	0.0456026	0.010043	0.0426948	-0.0401239	0.0300233	-0.0129432	0.024339	0.0521216	0.0299287	0.128673	0.08709		684	-0.117218	0.0882189	0.239311	0.071636	0.127187	0.0404537	0.180986	0.0549477	0.196242	0.065014	0.0383123	0.0758092		684	0.101592	0.114094	0.0352247	0.229981	0.0617697	0.0352247	0.173108	0.0403016	0.0352247	0.146878	0.0779475	0.0352247	0.288011	0.107832	0.0352247	0.200932	0.101586	0.0352247
685	0.0493361	0.0452523	0.00995658	0.0422895	-0.0408196	0.0298239	-0.01297	0.0241701	0.053349	0.0303774	0.127472	0.0863497		685	-0.115962	0.088399	0.239414	0.0718637	0.126659	0.0392127	0.181885	0.0552556	0.195345	0.0649146	0.0342302	0.0751226		685	0.102276	0.114347	0.0258628	0.234353	0.0634156	0.0258628	0.17441	0.0409458	0.0258628	0.147793	0.0781873	0.0258628	0.285368	0.107714	0.0258628	0.201538	0.102274	0.0258628
686	0.0458416	0.0447229	0.0118707	0.0422334	-0.0414556	0.0296925	-0.0129898	0.0252235	0.0544227	0.0303844	0.12227	0.0849171		686	-0.117615	0.0882068	0.239294	0.072456	0.129556	0.0386292	0.184814	0.0551855	0.194373	0.065029	0.0319831	0.0753917		686	0.102046	0.114738	0.0233155	0.236907	0.0640784	0.0233155	0.176462	0.0405812	0.0233155	0.148692	0.0787054	0.0233155	0.283232	0.108115	0.0233155	0.203071	0.102411	0.0233155
687	0.0447773	0.0456208	0.0135147	0.0417076	-0.0420632	0.0298885	-0.0134437	0.0261435	0.0546296	0.0301034	0.121051	0.0840387		687	-0.119124	0.0880535	0.239363	0.0725173	0.129708	0.0386263	0.184965	0.0551939	0.194204	0.0650891	0.0313205	0.0751398		687	0.102148	0.114663	0.0229261	0.238102	0.0661901	0.0229261	0.179308	0.0398556	0.0229261	0.151952	0.0801065	0.0229261	0.284833	0.109065	0.0229261	0.196943	0.104541	0.0229261
688	0.0434342	0.0464026	0.0131095	0.0413071	-0.0408609	0.0300554	-0.0138076	0.0260621	0.0539659	0.0302827	0.122056	0.0847198		688	-0.120325	0.0882763	0.240649	0.0727698	0.130157	0.0387465	0.184492	0.0554792	0.194946	0.0661517	0.0308508	0.0749594		688	0.1022	0.115256	0.0226665	0.240786	0.0679263	0.0226665	0.180437	0.03912	0.0226665	0.151834	0.0807674	0.0226665	0.286459	0.10978	0.0226665	0.192312	0.107057	0.0226665
689	0.0434711	0.0464241	0.0129765	0.0409837	-0.0404642	0.0300099	-0.0134624	0.0253281	0.0536041	0.0306378	0.121961	0.0847135		689	-0.122354	0.0885696	0.240387	0.0727228	0.131927	0.0387822	0.183654	0.0547815	0.196779	0.0668046	0.0308591	0.0748378		689	0.102069	0.116283	0.0180586	0.243888	0.068279	0.0180586	0.179229	0.0387407	0.0180586	0.149408	0.0793987	0.0180586	0.286471	0.109362	0.0180586	0.194898	0.107253	0.0180586
690	0.0450953	0.0464379	0.0134527	0.0412909	-0.0408175	0.0296533	-0.0124548	0.0251072	0.0549358	0.0310642	0.123459	0.0857963		690	-0.122604	0.0885714	0.240249	0.0719029	0.132598	0.0380569	0.183774	0.0542583	0.197487	0.0667015	0.0314466	0.0756044		690	0.0995966	0.116552	0.020898	0.244573	0.0673701	0.020898	0.177782	0.039088	0.020898	0.152581	0.0789005	0.020898	0.287005	0.108862	0.020898	0.198038	0.106111	0.020898
691	0.0474224	0.0462289	0.0132925	0.0421092	-0.0411189	0.0289071	-0.0112294	0.0252649	0.0552331	0.0319953	0.12396	0.0863671		691	-0.121327	0.0887696	0.241536	0.0713485	0.133242	0.0379092	0.184713	0.0548727	0.197914	0.066641	0.0321238	0.0762313		691	0.0964518	0.117753	0.0156897	0.241758	0.0666543	0.0156897	0.177007	0.0392087	0.0156897	0.151916	0.0798584	0.0156897	0.293593	0.110073	0.0156897	0.199732	0.10561	0.0156897
692	0.0471137	0.0463819	0.0147333	0.0419234	-0.0422356	0.0292273	-0.00995775	0.0255179	0.0569988	0.0319876	0.124126	0.0873324		692	-0.120644	0.0887785	0.241788	0.0713397	0.131225	0.0381578	0.183055	0.0548905	0.196531	0.0667047	0.0370649	0.0774407		692	0.0952585	0.118616	0.0116334	0.241076	0.0669496	0.0116334	0.177793	0.0388446	0.0116334	0.151082	0.0805024	0.0116334	0.298576	0.111807	0.0116334	0.199174	0.104931	0.0116334
693	0.0488165	0.0465905	0.0170802	0.040793	-0.0447655	0.0291869	-0.0102587	0.0255739	0.059042	0.0326498	0.125122	0.0885397		693	-0.120285	0.0887348	0.242252	0.0715916	0.133116	0.0383337	0.183293	0.0548365	0.19719	0.0668037	0.0420344	0.0788443		693	0.0952714	0.120132	0.00585732	0.239306	0.0662685	0.00585732	0.180287	0.0392363	0.00585732	0.153868	0.0814802	0.00585732	0.300431	0.113041	0.00585732	0.198066	0.104032	0.00585732
694	0.0496484	0.0465269	0.01718	0.0402078	-0.0470301	0.0296239	-0.0104948	0.0253534	0.0590505	0.0337881	0.124315	0.0899185		694	-0.120607	0.0891993	0.24149	0.0722197	0.135282	0.0376605	0.18377	0.0553203	0.197857	0.0669297	0.0429726	0.0787231		694	0.0917181	0.120593	0.005906	0.237547	0.0648042	0.005906	0.180885	0.0390896	0.005906	0.160561	0.0828669	0.005906	0.300068	0.11327	0.005906	0.198606	0.103783	0.005906
695	0.0486968	0.046165	0.0171812	0.0402949	-0.0490838	0.0293663	-0.0123668	0.0250368	0.0586481	0.0344876	0.1216	0.0901167		695	-0.121716	0.089626	0.239652	0.0727333	0.135249	0.037366	0.184061	0.0552909	0.198233	0.0668609	0.0438289	0.0792577		695	0.0895918	0.12056	-0.00108702	0.239578	0.0647313	-0.00108702	0.180054	0.0392106	-0.00108702	0.161417	0.0841271	-0.00108702	0.299801	0.11299	-0.00108702	0.199295	0.104961	-0.00108702
696	0.0477785	0.0455941	0.0202494	0.0409276	-0.0500886	0.0291766	-0.0120135	0.0251481	0.0611817	0.0348809	0.120707	0.0909965		696	-0.12346	0.089994	0.239766	0.0731794	0.136876	0.0376621	0.186478	0.054946	0.200312	0.0667578	0.0442478	0.0796884		696	0.087842	0.119886	-0.00639264	0.240518	0.0647919	-0.00639264	0.179249	0.0401128	-0.00639264	0.163149	0.0846361	-0.00639264	0.297096	0.11349	-0.00639264	0.200358	0.105557	-0.00639264
697	0.0474398	0.0450541	0.0209978	0.0408389	-0.049502	0.0294164	-0.0114265	0.0248525	0.0620789	0.0349829	0.118073	0.0910137		697	-0.125622	0.090265	0.240751	0.0735609	0.136278	0.0379463	0.186251	0.0549987	0.200924	0.0672469	0.0460166	0.080285		697	0.0863257	0.120009	-0.0144727	0.241871	0.0651143	-0.0144727	0.179968	0.0400829	-0.0144727	0.165534	0.0849374	-0.0144727	0.298817	0.114055	-0.0144727	0.1997	0.105253	-0.0144727
698	0.0484608	0.044896	0.0220897	0.0414227	-0.0498079	0.0292785	-0.0105224	0.0260302	0.060602	0.0345637	0.116046	0.0898136		698	-0.127953	0.0898514	0.240574	0.0735676	0.134988	0.0381127	0.185959	0.0558003	0.201585	0.0675993	0.0471944	0.0807341		698	0.0880095	0.119127	-0.0188048	0.24546	0.067346	-0.0188048	0.180949	0.04012	-0.0188048	0.167767	0.0845447	-0.0188048	0.299593	0.114883	-0.0188048	0.198296	0.105366	-0.0188048
699	0.0486072	0.0449459	0.0229444	0.0417763	-0.0517456	0.0294018	-0.0120861	0.026931	0.0601108	0.0343352	0.113369	0.0894627		699	-0.129289	0.0897905	0.240251	0.0738278	0.135413	0.0379597	0.183615	0.0554621	0.201482	0.0676779	0.0475565	0.081095		699	0.0892288	0.118752	-0.0280369	0.251178	0.0695061	-0.0280369	0.181737	0.0404533	-0.0280369	0.164657	0.0839888	-0.0280369	0.298585	0.115061	-0.0280369	0.200186	0.105805	-0.0280369
700	0.0464906	0.0449189	0.0213304	0.0415066	-0.0537859	0.0301721	-0.0127643	0.0270005	0.0623312	0.0346436	0.112688	0.0907967		700	-0.128285	0.089966	0.240237	0.0731288	0.135293	0.0377556	0.185054	0.0552815	0.204002	0.0678112	0.0466819	0.081372		700	0.0859736	0.119235	-0.0271608	0.254203	0.0696398	-0.0271608	0.180211	0.0406187	-0.0271608	0.164113	0.083382	-0.0271608	0.298478	0.114046	-0.0271608	0.202837	0.105813	-0.0271608
701	0.0465166	0.0446748	0.0197432	0.0409832	-0.0553609	0.0310434	-0.0123209	0.0268496	0.0618615	0.035254	0.11241	0.0914061		701	-0.129473	0.0900719	0.240128	0.0733778	0.133142	0.0378252	0.184531	0.0552229	0.206538	0.0687911	0.0475236	0.0816036		701	0.0831277	0.120829	-0.0257167	0.254745	0.0698359	-0.0257167	0.17999	0.0407685	-0.0257167	0.16653	0.0837005	-0.0257167	0.30174	0.113378	-0.0257167	0.204264	0.105581	-0.0257167
702	0.0484385	0.044044	0.0186966	0.0409097	-0.0543343	0.0310181	-0.0121072	0.0268691	0.0603858	0.0349335	0.112187	0.0918918		702	-0.13059	0.0902182	0.240451	0.0736911	0.132848	0.0384589	0.184531	0.0555405	0.205947	0.0691419	0.0484586	0.0821409		702	0.0843211	0.120968	-0.029627	0.25251	0.0700897	-0.029627	0.182081	0.0406425	-0.029627	0.168021	0.0843405	-0.029627	0.304089	0.113667	-0.029627	0.201909	0.105324	-0.029627
703	0.0504544	0.0448261	0.0182476	0.0409921	-0.0544815	0.0301283	-0.0111779	0.0271336	0.0596995	0.034529	0.111648	0.0924		703	-0.129236	0.0901094	0.241819	0.0736187	0.134201	0.0385256	0.185625	0.0566878	0.206769	0.0691913	0.0470488	0.0823644		703	0.0838956	0.121367	-0.0373501	0.251176	0.0700295	-0.0373501	0.183297	0.0404962	-0.0373501	0.166424	0.0848557	-0.0373501	0.304438	0.113487	-0.0373501	0.198826	0.104755	-0.0373501
704	0.052154	0.0462871	0.0175974	0.0405578	-0.0554076	0.0303594	-0.0120597	0.0273393	0.0599972	0.0343897	0.109974	0.092951		704	-0.128915	0.0904327	0.24366	0.0738837	0.135395	0.0381898	0.184437	0.0576064	0.206561	0.0689304	0.0434104	0.083084		704	0.0815908	0.121597	-0.0388266	0.248911	0.0687427	-0.0388266	0.181976	0.0406277	-0.0388266	0.169387	0.0857096	-0.0388266	0.304809	0.113226	-0.0388266	0.197411	0.104274	-0.0388266
705	0.0541546	0.046333	0.0181604	0.0402711	-0.0545399	0.0309738	-0.0136624	0.0268701	0.0599636	0.0344159	0.109556	0.094204		705	-0.12947	0.0911733	0.244137	0.0740577	0.138365	0.0378379	0.183485	0.0579693	0.208375	0.0688947	0.0429615	0.0836733		705	0.0788054	0.121715	-0.0364902	0.245547	0.0666539	-0.0364902	0.18134	0.040716	-0.0364902	0.168667	0.0872761	-0.0364902	0.304233	0.112426	-0.0364902	0.198517	0.104786	-0.0364902
706	0.0554964	0.0460785	0.0186938	0.0404507	-0.0555536	0.0307532	-0.0160122	0.0269008	0.0602045	0.0341093	0.107156	0.0946588		706	-0.12933	0.0915331	0.244502	0.074142	0.140845	0.038818	0.182998	0.0579821	0.209023	0.0691078	0.044804	0.0842425		706	0.078113	0.12229	-0.0355816	0.245688	0.0671241	-0.0355816	0.181922	0.0410398	-0.0355816	0.165747	0.0872134	-0.0355816	0.302424	0.112701	-0.0355816	0.200693	0.10455	-0.0355816
707	0.0546109	0.0451447	0.0172652	0.0406075	-0.0551196	0.0302757	-0.0171528	0.0268191	0.0612717	0.0345593	0.10449	0.0943788		707	-0.130483	0.0921553	0.243828	0.07422	0.140739	0.0398451	0.181945	0.0578355	0.209926	0.069846	0.0458508	0.0846751		707	0.0774871	0.12213	-0.0337482	0.247857	0.068032	-0.0337482	0.182238	0.0416602	-0.0337482	0.166565	0.0866736	-0.0337482	0.303599	0.11366	-0.0337482	0.202793	0.104112	-0.0337482
708	0.0525519	0.0441971	0.0172725	0.0401218	-0.05492	0.0299472	-0.0204595	0.0278889	0.060069	0.0352401	0.102927	0.0949575		708	-0.130368	0.0923214	0.245078	0.0745103	0.141518	0.0411862	0.181903	0.0573714	0.209633	0.069916	0.0465592	0.0850301		708	0.0774835	0.121554	-0.0355816	0.249737	0.0676982	-0.0355816	0.183519	0.0416076	-0.0355816	0.166967	0.0866066	-0.0355816	0.30454	0.113943	-0.0355816	0.201933	0.104327	-0.0355816
709	0.0515662	0.0448808	0.0179337	0.0400853	-0.0558327	0.0299394	-0.0197237	0.0287372	0.0602223	0.0363988	0.101882	0.0941989		709	-0.131679	0.0922469	0.245226	0.0745081	0.143293	0.0409018	0.181784	0.0570816	0.210935	0.069866	0.0487597	0.0855951		709	0.0770571	0.121578	-0.03662	0.250778	0.0679181	-0.03662	0.184572	0.0420928	-0.03662	0.167467	0.0866125	-0.03662	0.304193	0.113532	-0.03662	0.200408	0.105203	-0.03662
710	0.0529478	0.0453077	0.0170766	0.0400581	-0.057271	0.0298472	-0.0189769	0.0296911	0.0612827	0.0374952	0.10128	0.0924825		710	-0.133951	0.0923376	0.245737	0.0742726	0.145926	0.0396339	0.181604	0.0571815	0.210137	0.0698068	0.0508553	0.0859421		710	0.0736523	0.121797	-0.0341863	0.254306	0.0701197	-0.0341863	0.18427	0.0430824	-0.0341863	0.168123	0.0864556	-0.0341863	0.302609	0.113419	-0.0341863	0.201864	0.105509	-0.0341863
711	0.0542543	0.0450645	0.0181908	0.0392732	-0.0597052	0.0297988	-0.019303	0.0306964	0.0625868	0.0373815	0.102708	0.0927046		711	-0.135339	0.092888	0.245832	0.0742605	0.143841	0.0387141	0.181046	0.0569444	0.2108	0.070098	0.0500534	0.0861578		711	0.0720704	0.121864	-0.0311846	0.256365	0.0709333	-0.0311846	0.182275	0.0434663	-0.0311846	0.170124	0.0867385	-0.0311846	0.301826	0.113641	-0.0311846	0.203084	0.105173	-0.0311846
712	0.0545176	0.0451859	0.018792	0.0391489	-0.0607906	0.0298549	-0.0198612	0.0309328	0.0638985	0.038075	0.102247	0.0940511		712	-0.137089	0.093284	0.246691	0.0742178	0.143438	0.0383215	0.180652	0.0574727	0.21034	0.0697238	0.0474652	0.0858482		712	0.0723644	0.122156	-0.0365065	0.25468	0.0702841	-0.0365065	0.18599	0.0439117	-0.0365065	0.169986	0.087366	-0.0365065	0.301946	0.113604	-0.0365065	0.203463	0.104726	-0.0365065
713	0.0528492	0.0452925	0.0186954	0.0394072	-0.062399	0.0296408	-0.0202262	0.0312528	0.0640738	0.0389046	0.0992036	0.0947899		713	-0.136959	0.0925864	0.245448	0.0747993	0.143124	0.0388614	0.180271	0.0584681	0.207625	0.0693153	0.0451711	0.0856025		713	0.0719479	0.122523	-0.0425584	0.252532	0.0707339	-0.0425584	0.188433	0.0442472	-0.0425584	0.169867	0.0878066	-0.0425584	0.300292	0.114093	-0.0425584	0.202189	0.104022	-0.0425584
714	0.0477765	0.0462095	0.0171837	0.0393356	-0.0632642	0.0294631	-0.0204193	0.0312608	0.0639764	0.0390336	0.0990555	0.0949544		714	-0.137012	0.0928145	0.244438	0.0752424	0.14399	0.0392523	0.18111	0.0588166	0.208608	0.0701409	0.044657	0.0856587		714	0.0695567	0.12285	-0.044911	0.252383	0.0711803	-0.044911	0.189473	0.0439729	-0.044911	0.170166	0.0879927	-0.044911	0.301284	0.114209	-0.044911	0.200928	0.103556	-0.044911
715	0.0481322	0.0471718	0.0155514	0.0391116	-0.0644754	0.0295363	-0.0236363	0.030749	0.0617528	0.0389922	0.101261	0.0949147		715	-0.13601	0.0924186	0.246005	0.0752994	0.145331	0.0397654	0.181715	0.0586011	0.207137	0.0704745	0.0463573	0.085785		715	0.066815	0.123249	-0.0421852	0.253419	0.0710913	-0.0421852	0.190513	0.0442589	-0.0421852	0.171468	0.0882886	-0.0421852	0.302046	0.113759	-0.0421852	0.201165	0.103908	-0.0421852
716	0.0465888	0.0473643	0.0142457	0.0387705	-0.0645727	0.0295828	-0.0261626	0.0304895	0.0609695	0.0396284	0.101233	0.0952131		716	-0.134142	0.0917378	0.247534	0.0753802	0.144651	0.0401318	0.181728	0.0588658	0.208525	0.070782	0.0464076	0.087083		716	0.0656692	0.123579	-0.0394432	0.25056	0.0698747	-0.0394432	0.190615	0.0452087	-0.0394432	0.170697	0.0883253	-0.0394432	0.302834	0.113582	-0.0394432	0.203902	0.104461	-0.0394432
717	0.0454944	0.047243	0.0144302	0.0389714	-0.0655706	0.0296192	-0.0268554	0.0301218	0.0616019	0.0396688	0.098987	0.0950026		717	-0.134241	0.0917887	0.247046	0.0758514	0.146941	0.0403623	0.182227	0.058932	0.21304	0.0719185	0.0460822	0.0880962		717	0.065081	0.123834	-0.0390538	0.248322	0.0688105	-0.0390538	0.189678	0.0455389	-0.0390538	0.169897	0.0889705	-0.0390538	0.303889	0.113888	-0.0390538	0.204093	0.104443	-0.0390538
718	0.0448624	0.0475378	0.0138011	0.0389636	-0.0659109	0.0296374	-0.025183	0.0296502	0.0605497	0.0398581	0.100903	0.0951522		718	-0.134619	0.0917039	0.246383	0.0764575	0.149822	0.041063	0.184577	0.0592263	0.214217	0.0719238	0.0456358	0.0880656		718	0.0625957	0.124242	-0.0394432	0.249272	0.0694538	-0.0394432	0.191351	0.0449255	-0.0394432	0.173071	0.0902138	-0.0394432	0.303612	0.114019	-0.0394432	0.202724	0.104535	-0.0394432
719	0.043792	0.0474587	0.0132	0.0391302	-0.0645873	0.0296967	-0.0241089	0.0295146	0.0602897	0.0401669	0.0999341	0.0948292		719	-0.133571	0.0911266	0.246147	0.0766549	0.148651	0.041132	0.185339	0.0593872	0.215138	0.0723744	0.0446543	0.0880465		719	0.0611975	0.124594	-0.0394594	0.248896	0.0696657	-0.0394594	0.193	0.0443503	-0.0394594	0.177153	0.0910112	-0.0394594	0.304277	0.113406	-0.0394594	0.203277	0.105018	-0.0394594
720	0.0430923	0.0470199	0.011545	0.0396313	-0.0650453	0.029694	-0.0226697	0.0296584	0.062087	0.0403968	0.0996859	0.0943042		720	-0.13555	0.0910498	0.245484	0.0771908	0.145988	0.0410136	0.183847	0.0592815	0.218509	0.0738463	0.0448513	0.0888503		720	0.0592655	0.125196	-0.0389078	0.249338	0.069415	-0.0389078	0.19117	0.0451864	-0.0389078	0.179303	0.0905964	-0.0389078	0.305269	0.113277	-0.0389078	0.205739	0.10615	-0.0389078
721	0.0425852	0.0472069	0.00912057	0.040249	-0.0650481	0.0297697	-0.0211937	0.0292007	0.0641387	0.0402822	0.0986236	0.0937656		721	-0.136063	0.0907824	0.246305	0.0774182	0.146057	0.040876	0.18245	0.0585848	0.219703	0.0740758	0.0455064	0.0884274		721	0.057761	0.125884	-0.0389078	0.251422	0.0705656	-0.0389078	0.189439	0.0459883	-0.0389078	0.180885	0.0902398	-0.0389078	0.307371	0.113404	-0.0389078	0.205957	0.106423	-0.0389078
722	0.0448284	0.0481448	0.00626941	0.040499	-0.0660358	0.0298281	-0.0168169	0.0289582	0.0635096	0.04039	0.0957902	0.0946368		722	-0.135222	0.0905794	0.247438	0.0772305	0.145937	0.041167	0.182849	0.0591429	0.215643	0.0734101	0.0449461	0.0881321		722	0.0569469	0.126995	-0.0421041	0.252824	0.0720046	-0.0421041	0.190468	0.0464899	-0.0421041	0.180646	0.0900564	-0.0421041	0.310864	0.114801	-0.0421041	0.206249	0.106114	-0.0421041
723	0.0458818	0.0479433	0.00456335	0.0404323	-0.067	0.0293288	-0.0146468	0.0296203	0.0634451	0.0404493	0.0952528	0.0955413		723	-0.135364	0.0905421	0.246925	0.0781266	0.146212	0.0415702	0.182758	0.0600656	0.214444	0.0736933	0.0448166	0.0881093		723	0.0564046	0.126699	-0.0450895	0.25378	0.0716908	-0.0450895	0.192191	0.0468818	-0.0450895	0.181722	0.0899806	-0.0450895	0.312457	0.116605	-0.0450895	0.205053	0.106054	-0.0450895
724	0.0455674	0.0478268	0.00543545	0.0403445	-0.0676344	0.0287115	-0.0161026	0.0297474	0.06204	0.0404388	0.0959772	0.0957182		724	-0.137137	0.0907288	0.246725	0.0787315	0.147702	0.0412924	0.182245	0.0602123	0.214663	0.0734615	0.0443458	0.0880316		724	0.0543882	0.127492	-0.0521637	0.254326	0.0722185	-0.0521637	0.194422	0.0472151	-0.0521637	0.183169	0.089916	-0.0521637	0.311831	0.117018	-0.0521637	0.202941	0.106119	-0.0521637
725	0.0427098	0.0485666	0.00398614	0.040833	-0.068109	0.028983	-0.0165253	0.0295745	0.0601039	0.0406579	0.0935272	0.0958589		725	-0.136329	0.0904243	0.245279	0.0784281	0.14707	0.0404983	0.180916	0.0599174	0.213265	0.0732713	0.0436078	0.0879907		725	0.0515302	0.127868	-0.0522123	0.256069	0.0736301	-0.0522123	0.19496	0.0474702	-0.0522123	0.184443	0.0901943	-0.0522123	0.311705	0.117636	-0.0522123	0.204355	0.105821	-0.0522123
726	0.0406204	0.0493141	0.00326209	0.0417362	-0.068919	0.0294485	-0.0180796	0.0286558	0.0597855	0.0406488	0.0920731	0.0963459		726	-0.134447	0.0906464	0.243214	0.0782821	0.148762	0.0404777	0.182328	0.0604108	0.213561	0.0729029	0.0443555	0.0876956		726	0.0508301	0.127814	-0.0405627	0.257605	0.0750649	-0.0405627	0.195826	0.0478566	-0.0405627	0.184247	0.0901453	-0.0405627	0.311058	0.117612	-0.0405627	0.209831	0.105204	-0.0405627
727	0.0397621	0.0488003	0.00340487	0.0418307	-0.0690943	0.0293993	-0.019372	0.0280657	0.0595275	0.0405279	0.0903629	0.0971519		727	-0.13464	0.0904992	0.24218	0.077547	0.149022	0.0403596	0.183923	0.0608463	0.212864	0.0728912	0.0452944	0.0876592		727	0.0505186	0.126992	-0.0324826	0.255746	0.0746871	-0.0324826	0.197097	0.0479896	-0.0324826	0.184198	0.0899147	-0.0324826	0.312825	0.118344	-0.0324826	0.211215	0.104962	-0.0324826
728	0.0397974	0.0486771	0.00315987	0.0417286	-0.0677589	0.0292832	-0.0183121	0.028427	0.0583248	0.0403244	0.089071	0.0977983		728	-0.135156	0.0903188	0.242914	0.0772375	0.14831	0.0405689	0.18435	0.0609996	0.213169	0.0734255	0.0461964	0.0881408		728	0.0462424	0.126993	-0.0344946	0.254148	0.0734987	-0.0344946	0.196826	0.0478006	-0.0344946	0.184817	0.0901428	-0.0344946	0.314899	0.119081	-0.0344946	0.210734	0.105395	-0.0344946
729	0.0394449	0.0488342	0.00311119	0.0418972	-0.0675979	0.0289044	-0.020182	0.0294896	0.058326	0.0401651	0.0881267	0.0972702		729	-0.133987	0.0902037	0.243169	0.0767014	0.148313	0.0403831	0.185343	0.0608828	0.215059	0.0739529	0.045698	0.0880788		729	0.0441563	0.126869	-0.0336995	0.254039	0.0741476	-0.0336995	0.198663	0.0475166	-0.0336995	0.186166	0.0902082	-0.0336995	0.313614	0.118731	-0.0336995	0.211246	0.105707	-0.0336995
730	0.0397641	0.0487772	0.00104938	0.0422023	-0.0679995	0.028592	-0.0207442	0.0299553	0.0589462	0.0395139	0.0858998	0.0959052		730	-0.135827	0.090026	0.24272	0.0770237	0.147866	0.0404547	0.186451	0.0609101	0.217517	0.0746898	0.0459095	0.0879573		730	0.0427784	0.126893	-0.0339429	0.256009	0.0747333	-0.0339429	0.199415	0.0477972	-0.0339429	0.190568	0.0903243	-0.0339429	0.311638	0.117747	-0.0339429	0.2121	0.10725	-0.0339429
731	0.0393715	0.0489066	0.0012023	0.0425789	-0.0687414	0.0286598	-0.0217907	0.0304902	0.061425	0.0402991	0.0841073	0.0954932		731	-0.138943	0.0895954	0.241706	0.0773045	0.150149	0.0405511	0.18852	0.0612251	0.218923	0.0749348	0.0458109	0.0878204		731	0.0408366	0.127114	-0.0311035	0.255305	0.0746399	-0.0311035	0.199935	0.0482738	-0.0311035	0.195277	0.0908581	-0.0311035	0.311938	0.117703	-0.0311035	0.212925	0.108523	-0.0311035
732	0.039788	0.048967	-0.000328945	0.0430206	-0.0698735	0.0290357	-0.0230352	0.0307153	0.0637647	0.0418073	0.0826134	0.0948509		732	-0.141235	0.0890978	0.240465	0.0777807	0.151666	0.0409441	0.189362	0.0620499	0.21874	0.0752746	0.045067	0.0881603		732	0.0390997	0.12756	-0.0291403	0.253413	0.0753021	-0.0291403	0.199275	0.0490775	-0.0291403	0.195675	0.0911482	-0.0291403	0.314734	0.118699	-0.0291403	0.211659	0.108902	-0.0291403
733	0.0393512	0.0489313	-0.00275257	0.0428931	-0.0719012	0.02919	-0.0221039	0.0305643	0.0618505	0.041541	0.0825303	0.0947935		733	-0.144453	0.089064	0.238257	0.0780086	0.153756	0.0410405	0.189579	0.0622041	0.217968	0.0753347	0.0447843	0.088466		733	0.0399219	0.127514	-0.0258141	0.257079	0.0770681	-0.0258141	0.199483	0.0496386	-0.0258141	0.193907	0.0914684	-0.0258141	0.314635	0.118741	-0.0258141	0.212673	0.108499	-0.0258141
734	0.0392838	0.0486491	-0.00428625	0.042804	-0.0748517	0.0291229	-0.0193943	0.0304114	0.0618209	0.041732	0.0825084	0.0947852		734	-0.146756	0.0885393	0.236991	0.078531	0.154194	0.0413838	0.188291	0.0617705	0.218904	0.075533	0.0435186	0.0887327		734	0.041544	0.127498	-0.0322555	0.262166	0.0802067	-0.0322555	0.200627	0.0496886	-0.0322555	0.192644	0.0921518	-0.0322555	0.312255	0.118865	-0.0322555	0.211334	0.108091	-0.0322555
735	0.0414738	0.0492242	-0.00602883	0.043689	-0.076905	0.0291987	-0.0203005	0.0303248	0.0620513	0.0420446	0.0819376	0.0943204		735	-0.14886	0.0882528	0.235951	0.0787499	0.1557	0.0412394	0.187415	0.0615527	0.216999	0.0756812	0.0435145	0.0890028		735	0.0400481	0.128274	-0.0334074	0.261237	0.0808692	-0.0334074	0.200704	0.0489328	-0.0334074	0.193319	0.0936477	-0.0334074	0.310374	0.119112	-0.0334074	0.210205	0.108216	-0.0334074
736	0.0380779	0.0510066	-0.00935497	0.0449039	-0.0789794	0.0293108	-0.0203958	0.0305358	0.0596175	0.0428819	0.0803208	0.0938111		736	-0.148913	0.0879459	0.235513	0.079083	0.156122	0.0408652	0.188164	0.061968	0.217152	0.0757004	0.0428031	0.0888765		736	0.0361569	0.12892	-0.027323	0.2592	0.0813472	-0.027323	0.201055	0.0492819	-0.027323	0.19537	0.0945975	-0.027323	0.309311	0.119534	-0.027323	0.215173	0.106903	-0.027323
737	0.0336618	0.0528225	-0.0109921	0.0457264	-0.0801054	0.0294147	-0.0217563	0.0303763	0.0614571	0.0432513	0.0788143	0.093882		737	-0.148509	0.0871146	0.233045	0.0787408	0.157905	0.0401517	0.189595	0.0618565	0.217064	0.0759647	0.0434298	0.0888142		737	0.0363187	0.127997	-0.014635	0.258486	0.0818936	-0.014635	0.202463	0.0493712	-0.014635	0.195186	0.0952881	-0.014635	0.307496	0.119636	-0.014635	0.22152	0.104573	-0.014635
738	0.0321261	0.0529247	-0.0124949	0.0460029	-0.0794337	0.0294808	-0.0221376	0.03003	0.0596849	0.0419718	0.0774782	0.0939599		738	-0.14912	0.0873045	0.233252	0.0784297	0.161913	0.0396072	0.190528	0.061731	0.215943	0.0761334	0.0434975	0.0888061		738	0.0345883	0.128511	-0.0147973	0.259578	0.0813633	-0.0147973	0.201921	0.0494021	-0.0147973	0.198323	0.0948978	-0.0147973	0.308257	0.118857	-0.0147973	0.222946	0.104514	-0.0147973
739	0.0314946	0.0525503	-0.0142688	0.0456726	-0.0789421	0.0293226	-0.0234932	0.0303334	0.0572645	0.0406704	0.0761761	0.093853		739	-0.151684	0.0876248	0.23003	0.0787511	0.164955	0.0400756	0.190385	0.0615445	0.215301	0.0761774	0.0431765	0.0884149		739	0.0319903	0.129609	-0.00879398	0.25922	0.0806939	-0.00879398	0.201627	0.0491473	-0.00879398	0.200732	0.0944084	-0.00879398	0.308838	0.118283	-0.00879398	0.225495	0.103103	-0.00879398
740	0.0312033	0.0521356	-0.0155067	0.0458113	-0.0791238	0.0292375	-0.024259	0.0310217	0.0561413	0.04079	0.0757583	0.093946		740	-0.152384	0.0876266	0.22665	0.0788261	0.166968	0.0406683	0.191528	0.0612639	0.216533	0.0761511	0.0445122	0.0879218		740	0.0315275	0.12961	-0.00420227	0.259958	0.0805775	-0.00420227	0.201419	0.0485288	-0.00420227	0.202011	0.0942227	-0.00420227	0.311032	0.117631	-0.00420227	0.226288	0.102579	-0.00420227
741	0.0314751	0.0522954	-0.0184439	0.0457663	-0.0796069	0.0290053	-0.0239231	0.0314963	0.056708	0.0402623	0.0727141	0.0932026		741	-0.152554	0.0871936	0.224359	0.0792048	0.170325	0.0415488	0.192918	0.0610854	0.217017	0.0764855	0.0463484	0.0865856		741	0.0296352	0.129893	-0.00420226	0.259579	0.0804521	-0.00420226	0.200838	0.0473771	-0.00420226	0.203976	0.0948908	-0.00420226	0.312003	0.117552	-0.00420226	0.221486	0.104772	-0.00420226
742	0.0314037	0.0525274	-0.0210866	0.0459566	-0.0782456	0.0288777	-0.023715	0.0309233	0.0579391	0.0408047	0.071079	0.092258		742	-0.154189	0.0868131	0.225217	0.0795942	0.171426	0.0410313	0.192942	0.0614781	0.216378	0.0770131	0.0496134	0.0867076		742	0.0257367	0.131442	-0.00585722	0.259934	0.080224	-0.00585722	0.200299	0.0477272	-0.00585722	0.205678	0.0951066	-0.00585722	0.311353	0.115588	-0.00585722	0.216569	0.107007	-0.00585722
743	0.0322271	0.0515523	-0.0224491	0.046326	-0.0773971	0.02901	-0.0239901	0.0306907	0.0578664	0.0416763	0.0709325	0.0918128		743	-0.156722	0.086616	0.225915	0.0797612	0.171778	0.0411776	0.19249	0.0615365	0.213633	0.076765	0.0499904	0.0869149		743	0.0254508	0.131369	-0.0162251	0.259462	0.0793132	-0.0162251	0.200696	0.0478372	-0.0162251	0.207994	0.0957837	-0.0162251	0.312417	0.116367	-0.0162251	0.217025	0.107503	-0.0162251
744	0.032071	0.0508178	-0.0222174	0.0467572	-0.0775338	0.0292678	-0.021495	0.0315403	0.0592938	0.0432183	0.0691145	0.0925089		744	-0.157835	0.0870626	0.223941	0.0796621	0.17036	0.0410683	0.191622	0.0613533	0.212138	0.0764407	0.0478069	0.0878769		744	0.025426	0.131714	-0.0201191	0.257591	0.0781483	-0.0201191	0.20175	0.048025	-0.0201191	0.207842	0.0966192	-0.0201191	0.313149	0.115413	-0.0201191	0.216039	0.10715	-0.0201191
745	0.0292551	0.051087	-0.0229427	0.0463747	-0.0787056	0.0293014	-0.0217473	0.0314496	0.0585463	0.0434448	0.0683621	0.0931634		745	-0.157307	0.0871195	0.222355	0.0795715	0.170477	0.0409754	0.191799	0.0618653	0.209353	0.0769726	0.046343	0.0889438		745	0.0260118	0.132093	-0.0239969	0.259599	0.0789989	-0.0239969	0.203782	0.0480271	-0.0239969	0.205942	0.0971703	-0.0239969	0.31288	0.116296	-0.0239969	0.212349	0.107172	-0.0239969
746	0.0274387	0.0508767	-0.0237694	0.0455833	-0.0807747	0.0290614	-0.0207296	0.0305922	0.0593559	0.0445579	0.0690204	0.0926678		746	-0.156889	0.0867489	0.220301	0.0803729	0.17027	0.0398451	0.19193	0.0619064	0.208868	0.0773986	0.0459434	0.0890476		746	0.0242104	0.131988	-0.0226502	0.263088	0.0808039	-0.0226502	0.206991	0.0483234	-0.0226502	0.204299	0.0973122	-0.0226502	0.311255	0.116628	-0.0226502	0.218822	0.104802	-0.0226502
747	0.0261143	0.0512526	-0.0254345	0.0458945	-0.0801598	0.0290685	-0.0211336	0.0299693	0.0590671	0.0446775	0.0681276	0.0916068		747	-0.158413	0.0861849	0.219091	0.0799126	0.171391	0.0392947	0.191927	0.0618719	0.208586	0.0775505	0.0450088	0.0888646		747	0.0218679	0.130932	-0.0225691	0.265347	0.0821088	-0.0225691	0.208204	0.0480185	-0.0225691	0.203117	0.0977129	-0.0225691	0.310611	0.116611	-0.0225691	0.227162	0.102332	-0.0225691
748	0.0255509	0.0517208	-0.0261804	0.0464091	-0.0781564	0.0286667	-0.0235771	0.0295206	0.0572953	0.0442083	0.0678469	0.0909025		748	-0.161701	0.0862631	0.218645	0.0796397	0.171606	0.039714	0.191571	0.0620128	0.208392	0.0781024	0.0433036	0.0887716		748	0.0192788	0.130729	-0.0213847	0.271093	0.0843349	-0.0213847	0.209161	0.047806	-0.0213847	0.203493	0.0978255	-0.0213847	0.311939	0.116241	-0.0213847	0.227582	0.102269	-0.0213847
749	0.0232603	0.0520186	-0.0286101	0.0464187	-0.0759595	0.028196	-0.0256158	0.0292763	0.0564764	0.0441275	0.0673111	0.0904636		749	-0.163906	0.0861574	0.21804	0.0802757	0.172735	0.0407967	0.190929	0.0618305	0.208561	0.0789992	0.0436159	0.0889381		749	0.0174194	0.131047	-0.0195512	0.269313	0.0838079	-0.0195512	0.210149	0.0476996	-0.0195512	0.204037	0.0979749	-0.0195512	0.31214	0.116417	-0.0195512	0.22837	0.101813	-0.0195512
750	0.0212314	0.0521951	-0.0298461	0.0462792	-0.0759121	0.0278499	-0.0266976	0.0289532	0.0561904	0.0440553	0.0678993	0.0905922		750	-0.165515	0.0869282	0.216119	0.0809688	0.172646	0.0416706	0.191075	0.0613054	0.21035	0.0792258	0.0463311	0.0891622		750	0.0165395	0.131399	-0.0154138	0.268274	0.0834918	-0.0154138	0.210037	0.0477329	-0.0154138	0.207439	0.0981139	-0.0154138	0.313255	0.115371	-0.0154138	0.228463	0.101708	-0.0154138
751	0.0202185	0.0521987	-0.0324153	0.0467418	-0.0771602	0.0277482	-0.027629	0.0297623	0.055612	0.0427424	0.0653685	0.0902609		751	-0.166395	0.0871441	0.21509	0.0808759	0.176291	0.0431215	0.192959	0.0608766	0.211661	0.0789128	0.0484964	0.0891725		751	0.0164937	0.131368	-0.0161277	0.269181	0.0835124	-0.0161277	0.210132	0.0478828	-0.0161277	0.209548	0.0979116	-0.0161277	0.312438	0.115418	-0.0161277	0.228834	0.101837	-0.0161277
752	0.0203114	0.0521306	-0.0332481	0.0472112	-0.0795996	0.0275135	-0.0280593	0.0306969	0.0520822	0.0414128	0.0630905	0.0895931		752	-0.168241	0.0864715	0.215203	0.0814301	0.176871	0.04345	0.1951	0.0606994	0.212397	0.078662	0.0467449	0.0894641		752	0.0144814	0.131116	-0.0150893	0.269584	0.0836976	-0.0150893	0.210356	0.047851	-0.0150893	0.211792	0.0984607	-0.0150893	0.314312	0.115226	-0.0150893	0.231261	0.101724	-0.0150893
753	0.0197159	0.0524757	-0.0335272	0.0475378	-0.0799253	0.0274049	-0.028437	0.0309068	0.0514892	0.0405948	0.0615654	0.0890955		753	-0.168443	0.0866981	0.215136	0.0814329	0.177826	0.0437721	0.195824	0.0610207	0.212604	0.0790462	0.0450667	0.0897346		753	0.00976395	0.131125	-0.0169714	0.26823	0.0839677	-0.0169714	0.211994	0.0476951	-0.0169714	0.213018	0.098956	-0.0169714	0.31882	0.114269	-0.0169714	0.22616	0.103774	-0.0169714
754	0.0196912	0.0525365	-0.0355918	0.0483675	-0.0802515	0.0276105	-0.028269	0.0314361	0.0516141	0.0408026	0.0609691	0.0890027		754	-0.167759	0.0868586	0.212765	0.0817773	0.177678	0.0438741	0.197015	0.0610738	0.214248	0.0790783	0.0424589	0.0894496		754	0.00815726	0.131285	-0.0168092	0.263895	0.0824371	-0.0168092	0.213531	0.0480314	-0.0168092	0.213579	0.0994473	-0.0168092	0.324212	0.114288	-0.0168092	0.219935	0.106087	-0.0168092
755	0.0215778	0.0518863	-0.038286	0.0490433	-0.081777	0.0280287	-0.0261877	0.0311404	0.0517905	0.0407552	0.0602962	0.0886145		755	-0.166978	0.0866523	0.210117	0.0821843	0.178659	0.0436836	0.197904	0.0619879	0.214876	0.0792122	0.0418124	0.0893878		755	0.00914374	0.131057	-0.0168092	0.259131	0.0810885	-0.0168092	0.215427	0.0487553	-0.0168092	0.212042	0.0998478	-0.0168092	0.328392	0.115393	-0.0168092	0.219282	0.1061	-0.0168092
756	0.0234558	0.0519007	-0.040046	0.0493539	-0.0850087	0.0282231	-0.0264713	0.0302666	0.0512275	0.0405876	0.0590704	0.0883969		756	-0.167424	0.0865084	0.210097	0.0821119	0.178709	0.0427384	0.199251	0.0623531	0.214654	0.0790809	0.0414566	0.0896899		756	0.00888292	0.130928	-0.0182045	0.257375	0.0823884	-0.0182045	0.217394	0.0492413	-0.0182045	0.211318	0.100869	-0.0182045	0.327469	0.116068	-0.0182045	0.227023	0.103796	-0.0182045
757	0.0222211	0.0523338	-0.0418576	0.0498133	-0.0866166	0.0281438	-0.0273515	0.0304126	0.051363	0.0410388	0.0568491	0.0885344		757	-0.1725	0.0867986	0.210265	0.0825526	0.180021	0.0428598	0.199093	0.0622713	0.214353	0.0791152	0.0428218	0.0902409		757	0.00403446	0.131555	-0.0214009	0.260014	0.0838592	-0.0214009	0.219903	0.0500005	-0.0214009	0.210356	0.101761	-0.0214009	0.326681	0.116421	-0.0214009	0.236975	0.101331	-0.0214009
758	0.0219968	0.0523364	-0.0452969	0.0501413	-0.0885117	0.0279566	-0.0272619	0.0298632	0.0511882	0.0412985	0.0549042	0.0886501		758	-0.177985	0.0865001	0.206766	0.0829611	0.182341	0.0434015	0.197927	0.0620894	0.215199	0.0792147	0.0462698	0.0918317		758	-0.00127926	0.131792	-0.0134992	0.262757	0.0847875	-0.0134992	0.221172	0.0502782	-0.0134992	0.21157	0.102416	-0.0134992	0.329633	0.117342	-0.0134992	0.239221	0.101078	-0.0134992
759	0.0223537	0.0520132	-0.0481651	0.0505878	-0.0910493	0.0278519	-0.026337	0.0292406	0.0505148	0.0411384	0.0544588	0.0885415		759	-0.181429	0.0867076	0.201838	0.0826345	0.182943	0.0438931	0.19709	0.0625198	0.214883	0.0803537	0.048905	0.0924205		759	-0.00523494	0.132164	-0.00316387	0.265885	0.0863282	-0.00316387	0.222068	0.050018	-0.00316387	0.214111	0.103088	-0.00316387	0.329088	0.116339	-0.00316387	0.239611	0.100247	-0.00316387
760	0.0206363	0.0523697	-0.0496245	0.0505847	-0.0894661	0.0276442	-0.0258357	0.0291307	0.0507383	0.0409599	0.0536633	0.088684		760	-0.182617	0.0873753	0.200283	0.0825583	0.180458	0.0445087	0.198401	0.0625244	0.214947	0.081193	0.0489572	0.092191		760	-0.00883366	0.13244	0.00845331	0.267934	0.0877135	0.00845331	0.223084	0.0496222	0.00845331	0.216512	0.10386	0.00845331	0.329031	0.116466	0.00845331	0.241697	0.0990247	0.00845331
761	0.0192174	0.0530153	-0.0503551	0.049997	-0.0905747	0.0274202	-0.0263098	0.029064	0.0521511	0.0405394	0.0519435	0.088914		761	-0.183491	0.0878706	0.197731	0.0824495	0.182879	0.0453817	0.200927	0.0636442	0.214956	0.0813651	0.0489997	0.0916089		761	-0.00910989	0.132416	0.00874536	0.267629	0.0871736	0.00874536	0.224429	0.0497333	0.00874536	0.219215	0.104834	0.00874536	0.330351	0.116204	0.00874536	0.244032	0.0987409	0.00874536
762	0.0175657	0.0528095	-0.0497576	0.049653	-0.0928052	0.0275115	-0.0275795	0.0292798	0.0544012	0.0400878	0.0494537	0.0888465		762	-0.183974	0.0879984	0.195448	0.0825643	0.184136	0.0456577	0.201667	0.0640824	0.215373	0.0811706	0.0496379	0.0911088		762	-0.0105065	0.133169	0.00798278	0.266285	0.0860274	0.00798278	0.226368	0.0505388	0.00798278	0.222382	0.10431	0.00798278	0.332136	0.114198	0.00798278	0.245805	0.0989356	0.00798278
763	0.0151611	0.0522543	-0.0496663	0.0496002	-0.0935192	0.0273919	-0.0286767	0.0303277	0.0544089	0.0406761	0.0489783	0.0881497		763	-0.185106	0.0882805	0.19188	0.0832009	0.183039	0.0457117	0.201467	0.0643609	0.215534	0.0817195	0.0497433	0.0910886		763	-0.013573	0.134015	0.0101732	0.267335	0.0856965	0.0101732	0.228224	0.0518977	0.0101732	0.224274	0.104318	0.0101732	0.334596	0.113736	0.0101732	0.246043	0.0990127	0.0101732
764	0.0154297	0.0516859	-0.0506236	0.0490658	-0.0958101	0.0276206	-0.0303945	0.0312379	0.0558468	0.0408038	0.050454	0.0878304		764	-0.186636	0.0877932	0.191897	0.0838619	0.182243	0.0462047	0.202287	0.0645153	0.215411	0.0822734	0.0505033	0.0913347		764	-0.0148621	0.133962	0.0124771	0.265222	0.0847314	0.0124771	0.230619	0.0518725	0.0124771	0.223654	0.105136	0.0124771	0.339625	0.11321	0.0124771	0.24529	0.0983706	0.0124771
765	0.017113	0.0505967	-0.0494509	0.0495302	-0.0977283	0.0274849	-0.0305081	0.032355	0.0560695	0.0411087	0.0501072	0.0882808		765	-0.188575	0.0875018	0.191161	0.0836816	0.18228	0.0457239	0.202243	0.0641849	0.215726	0.0825206	0.0497256	0.0913437		765	-0.0151298	0.134263	0.0219039	0.264215	0.0838125	0.0219039	0.231757	0.0512393	0.0219039	0.224103	0.10504	0.0219039	0.342536	0.113066	0.0219039	0.24051	0.100039	0.0219039
766	0.017556	0.0501901	-0.0495734	0.050028	-0.0971402	0.0275704	-0.0302019	0.0330058	0.0565039	0.0412862	0.0504147	0.088114		766	-0.190543	0.0876847	0.18814	0.0838309	0.183445	0.0461547	0.202712	0.0643114	0.2177	0.0824169	0.04984	0.0918215		766	-0.0155569	0.134053	0.0285724	0.264591	0.0845624	0.0285724	0.233911	0.0519224	0.0285724	0.224183	0.104885	0.0285724	0.340256	0.113925	0.0285724	0.242396	0.100533	0.0285724
767	0.0167139	0.050427	-0.0510657	0.0502407	-0.0960726	0.0275089	-0.0300043	0.032953	0.0558452	0.0413731	0.0500439	0.0883274		767	-0.191151	0.0876989	0.185361	0.0845651	0.184185	0.046782	0.202566	0.0640709	0.218574	0.0826151	0.0511513	0.0927568		767	-0.0194011	0.133785	0.0240456	0.263125	0.0854038	0.0240456	0.236512	0.0527759	0.0240456	0.22214	0.105315	0.0240456	0.340264	0.114063	0.0240456	0.243356	0.100863	0.0240456
768	0.0174521	0.0506296	-0.0519188	0.0507093	-0.0978139	0.0276814	-0.0313388	0.033302	0.058412	0.0419855	0.0477886	0.0884756		768	-0.192606	0.0878331	0.183369	0.0846471	0.184402	0.0476718	0.203674	0.0643061	0.217408	0.0829873	0.0535754	0.0939636		768	-0.0228091	0.133581	0.0250353	0.264843	0.0875058	0.0250353	0.237399	0.0528856	0.0250353	0.219908	0.106446	0.0250353	0.342182	0.113944	0.0250353	0.250407	0.0989279	0.0250353
769	0.0167447	0.0507597	-0.0551893	0.051096	-0.100954	0.0282475	-0.034205	0.0324961	0.0607127	0.0427096	0.046861	0.0876783		769	-0.194217	0.0876727	0.182057	0.083503	0.18444	0.0481282	0.202077	0.0634124	0.218044	0.0831178	0.0559438	0.0950207		769	-0.0222693	0.133639	0.0319148	0.268173	0.0900391	0.0319148	0.238233	0.0521764	0.0319148	0.218449	0.106816	0.0319148	0.343616	0.114809	0.0319148	0.252797	0.0978685	0.0319148
770	0.0176375	0.0520606	-0.0575752	0.0515018	-0.103345	0.0287812	-0.0343928	0.0320296	0.0602556	0.0427925	0.0456554	0.086714		770	-0.197439	0.0878778	0.182225	0.0833321	0.1832	0.0483143	0.201375	0.0628196	0.218834	0.0832251	0.0566719	0.0959907		770	-0.0235454	0.133607	0.0366363	0.268312	0.0919886	0.0366363	0.240354	0.0512377	0.0366363	0.217409	0.106439	0.0366363	0.344578	0.114751	0.0366363	0.255405	0.097071	0.0366363
771	0.0200271	0.0521169	-0.0583313	0.0516153	-0.105693	0.0292687	-0.0329613	0.0317305	0.0590002	0.0429016	0.0448726	0.0858076		771	-0.201798	0.0883283	0.181924	0.0839131	0.183508	0.0480566	0.20411	0.0629896	0.219089	0.0835122	0.0581189	0.0968409		771	-0.0282734	0.134183	0.0419906	0.26861	0.0925159	0.0419906	0.240518	0.0508458	0.0419906	0.218868	0.106534	0.0419906	0.34676	0.114516	0.0419906	0.257862	0.0965692	0.0419906
772	0.0212476	0.0513607	-0.0590894	0.0506087	-0.108612	0.0295375	-0.0334619	0.0319081	0.0598074	0.042792	0.0442564	0.0851474		772	-0.205021	0.0882419	0.179823	0.085064	0.181899	0.0480943	0.205937	0.0630182	0.220289	0.0832516	0.0582921	0.0974529		772	-0.031791	0.135548	0.0425747	0.266717	0.0923944	0.0425747	0.242055	0.0510719	0.0425747	0.220227	0.106778	0.0425747	0.351448	0.113955	0.0425747	0.260476	0.0967539	0.0425747
773	0.0218248	0.0513947	-0.0582113	0.0501606	-0.109428	0.0297779	-0.0333187	0.0320842	0.0610571	0.0430659	0.0462302	0.0852204		773	-0.206419	0.0882976	0.179225	0.0851254	0.181483	0.048615	0.206452	0.0631207	0.220721	0.0834104	0.0575463	0.0981338		773	-0.0337416	0.136182	0.0465011	0.263128	0.0910888	0.0465011	0.242125	0.0506292	0.0465011	0.222856	0.106325	0.0465011	0.353173	0.113437	0.0465011	0.263553	0.0968871	0.0465011
774	0.0208387	0.051334	-0.0575205	0.0501124	-0.109668	0.0298882	-0.0332027	0.032176	0.0605631	0.043115	0.0457929	0.0852939		774	-0.207368	0.0881456	0.178908	0.0855369	0.180881	0.0485387	0.204646	0.0630913	0.221169	0.0837726	0.0590651	0.0980978		774	-0.0354424	0.136007	0.0507197	0.262581	0.0904657	0.0507197	0.242716	0.051393	0.0507197	0.227355	0.105854	0.0507197	0.35593	0.114316	0.0507197	0.266174	0.0968729	0.0507197
775	0.0209868	0.0508829	-0.0576819	0.0500919	-0.109951	0.029726	-0.0318085	0.0325121	0.0596508	0.0428397	0.0445927	0.0851937		775	-0.209748	0.0881161	0.177513	0.085328	0.181608	0.0492374	0.205298	0.0630565	0.221165	0.0835693	0.0622537	0.0981464		775	-0.0377809	0.136456	0.0517256	0.264031	0.0886674	0.0517256	0.245378	0.0518414	0.0517256	0.231458	0.104894	0.0517256	0.358487	0.116921	0.0517256	0.261955	0.098216	0.0517256
776	0.0218824	0.0504764	-0.0592432	0.0500818	-0.110156	0.0294073	-0.0304748	0.0328818	0.0611723	0.0429467	0.0412499	0.0844771		776	-0.214711	0.088333	0.173736	0.0854493	0.180312	0.0492037	0.207751	0.0626827	0.222773	0.0833043	0.0633124	0.0974672		776	-0.0404832	0.13725	0.0543379	0.264341	0.0878535	0.0543379	0.247781	0.0519565	0.0543379	0.232132	0.104594	0.0543379	0.358941	0.11722	0.0543379	0.258454	0.100474	0.0543379
777	0.0220467	0.0505884	-0.058638	0.0496431	-0.111029	0.0287993	-0.0314617	0.033462	0.0620927	0.0433413	0.038286	0.0846724		777	-0.218117	0.0878832	0.170008	0.0859297	0.180034	0.0488898	0.208666	0.0624985	0.221817	0.0830336	0.0645936	0.0977054		777	-0.0469124	0.138644	0.0580372	0.263974	0.0884317	0.0580372	0.24779	0.0521853	0.0580372	0.232834	0.105251	0.0580372	0.358458	0.117402	0.0580372	0.259804	0.101088	0.0580372
778	0.0215157	0.0505629	-0.0567567	0.0498644	-0.110768	0.0286597	-0.0330668	0.034198	0.0625806	0.0435657	0.0361998	0.0846073		778	-0.221776	0.0874094	0.169185	0.0855125	0.179235	0.0493226	0.210576	0.0626772	0.222611	0.0832392	0.0651119	0.0978105		778	-0.0511877	0.139236	0.0642027	0.264993	0.0904562	0.0642027	0.24819	0.0521732	0.0642027	0.233535	0.107117	0.0642027	0.358947	0.117627	0.0642027	0.262343	0.10127	0.0642027
779	0.0221578	0.0506179	-0.0581796	0.0493832	-0.110674	0.0289847	-0.0320702	0.0339639	0.0632211	0.0440082	0.0349201	0.0849175		779	-0.221375	0.087662	0.168102	0.0847746	0.179679	0.04975	0.211893	0.0622722	0.22291	0.083286	0.0664275	0.0983803		779	-0.0524155	0.139123	0.0800385	0.265317	0.0914933	0.0800385	0.24988	0.0521684	0.0800385	0.234222	0.108372	0.0800385	0.360941	0.118036	0.0800385	0.270622	0.0989553	0.0800385
780	0.0240635	0.0507531	-0.0592988	0.049194	-0.111773	0.0292607	-0.0338675	0.0338827	0.0639322	0.0449752	0.0328964	0.0853639		780	-0.220453	0.0867021	0.167013	0.0845179	0.179823	0.0503823	0.21136	0.0630119	0.222674	0.083456	0.0671253	0.0992269		780	-0.0534754	0.138857	0.0924344	0.270888	0.0939492	0.0924344	0.252243	0.051978	0.0924344	0.231865	0.108378	0.0924344	0.364786	0.11968	0.0924344	0.279444	0.0969951	0.0924344
781	0.0253339	0.0505123	-0.0598962	0.0490562	-0.11213	0.0292515	-0.0347652	0.0337554	0.0661202	0.0452717	0.0302136	0.0844026		781	-0.22253	0.0858817	0.166198	0.0855548	0.180508	0.0504335	0.210827	0.0632336	0.225792	0.0836613	0.068355	0.100188		781	-0.0569172	0.138998	0.0932295	0.276125	0.0955937	0.0932295	0.252929	0.0512752	0.0932295	0.231902	0.108843	0.0932295	0.365127	0.118702	0.0932295	0.282793	0.0969079	0.0932295
782	0.0245879	0.0508073	-0.062861	0.0498972	-0.113817	0.0294156	-0.0342979	0.0336518	0.0686927	0.0450686	0.0264185	0.0828918		782	-0.223625	0.0854363	0.162835	0.0870807	0.181909	0.0503366	0.211364	0.0626064	0.228537	0.084372	0.0683488	0.100054		782	-0.0626552	0.138645	0.0930834	0.277757	0.096664	0.0930834	0.253884	0.0508093	0.0930834	0.234631	0.109555	0.0930834	0.367668	0.116576	0.0930834	0.286855	0.0976513	0.0930834
783	0.0252211	0.0511647	-0.0642292	0.0509237	-0.114909	0.0294137	-0.0332299	0.032867	0.0683349	0.0450016	0.0242545	0.0826081		783	-0.227551	0.0854697	0.16034	0.0877926	0.182492	0.0501024	0.211947	0.0622674	0.231183	0.0849108	0.0689737	0.0997589		783	-0.0683412	0.13831	0.0944301	0.276833	0.0983263	0.0944301	0.254738	0.0504441	0.0944301	0.239351	0.109732	0.0944301	0.370518	0.116332	0.0944301	0.290208	0.0989388	0.0944301
784	0.0255424	0.051223	-0.0657097	0.0511797	-0.113074	0.029171	-0.0339714	0.0320296	0.0674023	0.0451092	0.0222892	0.082033		784	-0.231201	0.0854766	0.159832	0.087703	0.182674	0.0506165	0.212315	0.0623534	0.232317	0.0850627	0.0719148	0.100361		784	-0.0709531	0.138407	0.0941705	0.272414	0.0967347	0.0941705	0.25465	0.0500854	0.0941705	0.242363	0.108962	0.0941705	0.370904	0.115632	0.0941705	0.293747	0.0997889	0.0941705
785	0.0265455	0.0514031	-0.0668982	0.0500487	-0.112435	0.0286324	-0.0336469	0.0323518	0.0686144	0.0457242	0.0212589	0.0820946		785	-0.23364	0.085794	0.157515	0.0883688	0.182116	0.0505334	0.214066	0.0625177	0.2357	0.0860544	0.0729409	0.10089		785	-0.0711019	0.138234	0.0955821	0.268062	0.094569	0.0955821	0.255086	0.0497664	0.0955821	0.241345	0.108932	0.0955821	0.372216	0.115382	0.0955821	0.293513	0.100859	0.0955821
786	0.0260385	0.0510181	-0.0680802	0.0498381	-0.114282	0.0285498	-0.0330709	0.0325903	0.067664	0.0460849	0.0209616	0.082012		786	-0.235634	0.0856279	0.156134	0.0890171	0.182621	0.0504605	0.217931	0.0627566	0.23733	0.0870519	0.0722323	0.100882		786	-0.0730644	0.138222	0.115507	0.26508	0.0952848	0.115507	0.253826	0.0492602	0.115507	0.241547	0.108185	0.115507	0.372104	0.116572	0.115507	0.293707	0.101275	0.115507
787	0.0238262	0.0504688	-0.0680181	0.049942	-0.117118	0.0284594	-0.0318021	0.0326196	0.0664195	0.0463089	0.0203532	0.082258		787	-0.239717	0.0853229	0.157373	0.0886738	0.182002	0.0503957	0.219753	0.0629358	0.235744	0.0871095	0.073295	0.101003		787	-0.0781943	0.137609	0.135999	0.264329	0.0958163	0.135999	0.252092	0.0493583	0.135999	0.241442	0.1078	0.135999	0.369493	0.117796	0.135999	0.297575	0.101253	0.135999
788	0.0243028	0.0504604	-0.0683495	0.050238	-0.116823	0.0285852	-0.0313457	0.0328001	0.0664678	0.0469078	0.020337	0.0830306		788	-0.242219	0.0851498	0.157847	0.0886138	0.181473	0.049893	0.220374	0.0630521	0.235335	0.0874274	0.0733638	0.10097		788	-0.0798968	0.13716	0.146967	0.263281	0.0964297	0.146967	0.252	0.0492497	0.146967	0.2455	0.108116	0.146967	0.372002	0.119787	0.146967	0.299612	0.101438	0.146967
789	0.0248848	0.0504269	-0.0693157	0.0506428	-0.117545	0.0286359	-0.0317136	0.033418	0.0653714	0.0471145	0.0211085	0.0841604		789	-0.243401	0.0845686	0.156696	0.0889404	0.181945	0.0499078	0.219696	0.0631364	0.236108	0.0874802	0.0728591	0.101409		789	-0.0834318	0.137935	0.161878	0.262606	0.0969218	0.161878	0.251955	0.0492708	0.161878	0.249014	0.108517	0.161878	0.374142	0.119916	0.161878	0.301388	0.100926	0.161878
790	0.0240403	0.0502995	-0.0721263	0.0509289	-0.117691	0.0285707	-0.0330745	0.0333471	0.0661709	0.046926	0.0225671	0.0848315		790	-0.245498	0.0850855	0.154925	0.0895969	0.182266	0.0500014	0.219986	0.0637548	0.236596	0.0874157	0.0738999	0.102064		790	-0.0870078	0.138818	0.162997	0.266374	0.0986554	0.162997	0.25326	0.0493963	0.162997	0.249984	0.108539	0.162997	0.375504	0.120832	0.162997	0.30468	0.100607	0.162997
791	0.0249749	0.050323	-0.0733635	0.0499769	-0.11849	0.0282101	-0.0339649	0.0326847	0.0675488	0.0463021	0.0245522	0.0853848		791	-0.247802	0.0846238	0.152989	0.0903606	0.182305	0.0503578	0.221361	0.0636207	0.237095	0.0868604	0.0752235	0.101896		791	-0.0888822	0.139306	0.169698	0.270519	0.100809	0.169698	0.256505	0.0494734	0.169698	0.251859	0.108296	0.169698	0.376743	0.120439	0.169698	0.311834	0.0988056	0.169698
792	0.0257468	0.0505242	-0.0746404	0.0505335	-0.11897	0.0275442	-0.0350126	0.0326831	0.0682104	0.0465243	0.0257448	0.0850265		792	-0.252474	0.0841429	0.149688	0.0911696	0.182042	0.0502781	0.221512	0.0633456	0.238683	0.0862989	0.0759273	0.101846		792	-0.0903137	0.138938	0.17627	0.272775	0.102782	0.17627	0.258288	0.0492891	0.17627	0.251869	0.108377	0.17627	0.380387	0.119437	0.17627	0.31925	0.0978319	0.17627
793	0.0245324	0.0510963	-0.0766876	0.0502486	-0.119889	0.0272213	-0.0362238	0.0330024	0.0688078	0.0468755	0.0260758	0.084772		793	-0.254725	0.0842068	0.147784	0.0915504	0.182341	0.0501544	0.221437	0.0632612	0.238198	0.0859551	0.0772276	0.102409		793	-0.0941071	0.13882	0.183052	0.27262	0.102883	0.183052	0.258828	0.0491156	0.183052	0.254062	0.108068	0.183052	0.383841	0.118071	0.183052	0.323634	0.0983538	0.183052
794	0.0244849	0.0516553	-0.0786492	0.0506159	-0.121434	0.0271251	-0.0371884	0.0332227	0.0690942	0.0468602	0.026152	0.0850074		794	-0.25528	0.0837824	0.147573	0.0923561	0.181659	0.0495916	0.221865	0.0634483	0.237939	0.0860876	0.0775159	0.102602		794	-0.0961178	0.139013	0.194539	0.269674	0.102612	0.194539	0.258879	0.0491606	0.194539	0.258617	0.107411	0.194539	0.384336	0.117916	0.194539	0.324644	0.0987063	0.194539
795	0.0262822	0.0516449	-0.0794978	0.0514909	-0.122721	0.0271209	-0.0358486	0.0326699	0.0691822	0.0465268	0.0268047	0.0853986		795	-0.256802	0.0835391	0.148589	0.0926113	0.18157	0.0494035	0.224442	0.0634696	0.238355	0.0860357	0.079514	0.10276		795	-0.0985062	0.139218	0.198336	0.265082	0.100701	0.198336	0.256948	0.0486212	0.198336	0.258664	0.107837	0.198336	0.383729	0.116619	0.198336	0.322885	0.0996065	0.198336
796	0.028301	0.0509158	-0.0805366	0.0514233	-0.122314	0.0266866	-0.0318722	0.0317253	0.0691766	0.0468339	0.0266988	0.0851108		796	-0.261644	0.0832876	0.147877	0.0927241	0.183896	0.0506715	0.226254	0.0633438	0.2386	0.0855541	0.0835032	0.10325		796	-0.0999015	0.139285	0.202587	0.262885	0.0999675	0.202587	0.257703	0.0482222	0.202587	0.258117	0.107705	0.202587	0.381951	0.117007	0.202587	0.321938	0.100709	0.202587
797	0.0302756	0.0503455	-0.0785624	0.0505619	-0.121739	0.0266341	-0.0291914	0.0315612	0.0690719	0.0472789	0.0243291	0.085635		797	-0.265803	0.0839723	0.148775	0.0924702	0.186036	0.0512875	0.226022	0.0634479	0.235337	0.0849941	0.0845873	0.10406		797	-0.103285	0.139441	0.207146	0.261458	0.0997627	0.207146	0.257473	0.0479531	0.207146	0.257549	0.107439	0.207146	0.380966	0.115904	0.207146	0.324748	0.100818	0.207146
798	0.0302448	0.0503896	-0.0776786	0.0498001	-0.121013	0.0262466	-0.028035	0.0313459	0.067952	0.0477157	0.0233106	0.0854231		798	-0.267836	0.0842487	0.148694	0.092457	0.187113	0.0513631	0.225467	0.0634202	0.234118	0.0853933	0.0839448	0.103671		798	-0.105613	0.139732	0.21104	0.261908	0.0995574	0.21104	0.258633	0.0472625	0.21104	0.260327	0.107329	0.21104	0.385359	0.116507	0.21104	0.330516	0.10097	0.21104
799	0.0304294	0.0502448	-0.0758967	0.0503563	-0.120373	0.0259045	-0.0269074	0.0309772	0.0685726	0.0472436	0.0234136	0.0851416		799	-0.268988	0.0832738	0.147578	0.0922227	0.187456	0.0520906	0.226311	0.0641442	0.234897	0.0856076	0.0846416	0.103825		799	-0.108511	0.140531	0.226081	0.264171	0.100496	0.226081	0.26095	0.0469571	0.226081	0.264433	0.106723	0.226081	0.390189	0.116808	0.226081	0.337506	0.100868	0.226081
800	0.0297897	0.0501096	-0.0764524	0.0515565	-0.119275	0.0256077	-0.0260616	0.0308596	0.0688736	0.04721	0.0249814	0.0853388		800	-0.269515	0.0833689	0.147363	0.0922649	0.187945	0.052307	0.226272	0.0641041	0.236385	0.0855186	0.0837741	0.103863		800	-0.112246	0.140983	0.237146	0.264953	0.100824	0.237146	0.260264	0.0463296	0.237146	0.266859	0.10546	0.237146	0.392305	0.116506	0.237146	0.343766	0.100506	0.237146
801	0.0305859	0.050097	-0.077464	0.0514407	-0.118641	0.0252934	-0.0265658	0.0308692	0.0688314	0.0477499	0.027089	0.0857597		801	-0.270312	0.0834368	0.1471	0.092645	0.189034	0.0524446	0.226799	0.0640261	0.238243	0.0853964	0.0804779	0.103778		801	-0.116685	0.141354	0.243863	0.269103	0.102269	0.243863	0.261346	0.0455116	0.243863	0.268579	0.105984	0.243863	0.394377	0.11682	0.243863	0.345901	0.100431	0.243863
802	0.0304825	0.0499297	-0.0795477	0.0505983	-0.118735	0.0249938	-0.0295508	0.0314655	0.0699452	0.0479694	0.0267795	0.0846815		802	-0.271226	0.0835007	0.144698	0.0935497	0.189526	0.0530573	0.228229	0.0641211	0.239193	0.0862773	0.0798627	0.10396		802	-0.118803	0.140751	0.250159	0.268604	0.102755	0.250159	0.263828	0.0450812	0.250159	0.269952	0.106645	0.250159	0.398593	0.117527	0.250159	0.351992	0.101662	0.250159
803	0.0295703	0.0494149	-0.0800377	0.0505466	-0.117122	0.0249959	-0.0311908	0.0320621	0.0708506	0.0482678	0.0260624	0.0845237		803	-0.271567	0.0836781	0.143694	0.0938039	0.188617	0.0527012	0.228557	0.0644544	0.238196	0.086545	0.0798959	0.104488		803	-0.121659	0.140915	0.253777	0.270527	0.104046	0.253777	0.265708	0.0446483	0.253777	0.270561	0.106618	0.253777	0.403819	0.117016	0.253777	0.359588	0.101262	0.253777
804	0.0281745	0.0492326	-0.0824609	0.0511387	-0.118148	0.025017	-0.0321793	0.0323557	0.0710201	0.0489029	0.0249684	0.0846666		804	-0.272416	0.0838069	0.141749	0.0933339	0.186114	0.052305	0.226958	0.0648364	0.23914	0.086583	0.0816322	0.104505		804	-0.121051	0.141884	0.255773	0.270706	0.104256	0.255773	0.267025	0.0444972	0.255773	0.273386	0.106588	0.255773	0.404782	0.116771	0.255773	0.361025	0.101163	0.255773
805	0.0277153	0.0494064	-0.0860366	0.0515032	-0.119422	0.0253099	-0.0334217	0.032489	0.0704263	0.0490372	0.0258855	0.0844682		805	-0.272263	0.0830745	0.141937	0.0930951	0.185177	0.0522039	0.226806	0.0653663	0.240322	0.0863035	0.0863451	0.104587		805	-0.121756	0.142075	0.257119	0.26903	0.103391	0.257119	0.266963	0.0446811	0.257119	0.27456	0.10725	0.257119	0.407012	0.116357	0.257119	0.365462	0.101339	0.257119
806	0.0279952	0.0497164	-0.0875005	0.0516053	-0.12063	0.0249082	-0.0350572	0.0322507	0.0711094	0.0488529	0.0251497	0.0838247		806	-0.274331	0.0829607	0.143072	0.0928396	0.184762	0.0515533	0.227672	0.0652414	0.239507	0.0862954	0.0881383	0.10463		806	-0.124674	0.142305	0.257411	0.262834	0.100422	0.257411	0.268434	0.0449904	0.257411	0.277359	0.10769	0.257411	0.40761	0.116053	0.257411	0.368358	0.10232	0.257411
807	0.0274659	0.0483443	-0.0899545	0.0514958	-0.121238	0.024311	-0.0337154	0.0329611	0.0725656	0.0492727	0.0240221	0.083781		807	-0.276487	0.0832542	0.143164	0.0918864	0.184497	0.0516168	0.229548	0.0656669	0.236241	0.08603	0.0871941	0.104856		807	-0.127051	0.142379	0.25772	0.259689	0.0997346	0.25772	0.267641	0.0454179	0.25772	0.276769	0.107652	0.25772	0.408614	0.116136	0.25772	0.370237	0.103092	0.25772
808	0.0265946	0.0470165	-0.0919547	0.0511097	-0.12037	0.0241242	-0.0321744	0.0334349	0.0736847	0.0497329	0.0239746	0.0840561		808	-0.278441	0.0835138	0.143641	0.0918544	0.184572	0.0514285	0.230174	0.0663773	0.235415	0.08596	0.0862568	0.104897		808	-0.126496	0.142385	0.260883	0.258373	0.0994027	0.260883	0.265308	0.0456393	0.260883	0.277442	0.107269	0.260883	0.41037	0.11691	0.260883	0.375489	0.103329	0.260883
809	0.0281416	0.0472502	-0.0922037	0.0505166	-0.121499	0.0243541	-0.0301297	0.0327995	0.0728378	0.0492684	0.0252961	0.0842399		809	-0.280173	0.0841625	0.142015	0.0915241	0.186104	0.0519915	0.230409	0.0671669	0.237194	0.0861391	0.0865262	0.104404		809	-0.126328	0.142131	0.276054	0.259722	0.0999431	0.276054	0.26563	0.0458142	0.276054	0.280686	0.107572	0.276054	0.411148	0.117387	0.276054	0.381842	0.103181	0.276054
810	0.0289164	0.0478752	-0.0905877	0.0503965	-0.123156	0.0245519	-0.0309125	0.0331515	0.0724273	0.0489575	0.025585	0.0841994		810	-0.281329	0.0844443	0.139212	0.0915785	0.187479	0.0531702	0.232194	0.0675049	0.236617	0.0861274	0.0865712	0.104101		810	-0.126872	0.141877	0.283193	0.262154	0.0994375	0.283193	0.267424	0.0456367	0.283193	0.282688	0.108015	0.283193	0.410918	0.117486	0.283193	0.384641	0.103859	0.283193
811	0.0275859	0.0481033	-0.0903305	0.050107	-0.122574	0.0237887	-0.0328948	0.0339079	0.0713706	0.0491609	0.0276812	0.0844832		811	-0.281658	0.0846959	0.138356	0.0918543	0.186907	0.0544118	0.23236	0.0675097	0.238118	0.0859954	0.0886062	0.104017		811	-0.129263	0.14063	0.286844	0.264393	0.100476	0.286844	0.269029	0.0448091	0.286844	0.284156	0.107758	0.286844	0.411635	0.11786	0.286844	0.383941	0.104906	0.286844
812	0.0276577	0.0476041	-0.0909844	0.0499692	-0.120944	0.0237986	-0.0340432	0.0337574	0.0713848	0.0502367	0.0282532	0.0847801		812	-0.282601	0.0850746	0.137209	0.091573	0.18803	0.054547	0.232884	0.0675827	0.239857	0.086422	0.0887594	0.103309		812	-0.133115	0.13979	0.29077	0.263485	0.100637	0.29077	0.272541	0.0446299	0.29077	0.288503	0.108013	0.29077	0.413502	0.118009	0.29077	0.38883	0.105572	0.29077
813	0.0290162	0.0467235	-0.091764	0.0502932	-0.120157	0.0237695	-0.0332842	0.0332238	0.0714996	0.0503123	0.0294279	0.0851741		813	-0.28335	0.0846482	0.137104	0.0919492	0.187718	0.0545853	0.233484	0.0679319	0.240605	0.0867049	0.091151	0.103054		813	-0.135315	0.139828	0.292506	0.265215	0.101867	0.292506	0.273494	0.0448415	0.292506	0.29289	0.108014	0.292506	0.416985	0.117597	0.292506	0.391709	0.106199	0.292506
814	0.02906	0.0465627	-0.0927124	0.0507296	-0.12018	0.0243578	-0.0331727	0.0338728	0.0714627	0.0501765	0.0298448	0.0854719		814	-0.282076	0.0844519	0.13582	0.092287	0.18962	0.0534447	0.234604	0.0681657	0.24041	0.0864355	0.0952861	0.103259		814	-0.136387	0.13989	0.296141	0.267484	0.102744	0.296141	0.27301	0.0441421	0.296141	0.295152	0.107497	0.296141	0.417846	0.117493	0.296141	0.399194	0.105503	0.296141
815	0.0280881	0.0466414	-0.0935236	0.0508166	-0.122043	0.024918	-0.0327926	0.0341395	0.0707196	0.0497876	0.0330805	0.0859009		815	-0.284012	0.0848164	0.135909	0.0919964	0.190662	0.0530044	0.234073	0.068136	0.23811	0.0868349	0.0973837	0.103083		815	-0.135609	0.139871	0.297228	0.265972	0.101707	0.297228	0.273616	0.0430623	0.297228	0.295557	0.108214	0.297228	0.420101	0.117242	0.297228	0.408898	0.104589	0.297228
816	0.0298591	0.0468225	-0.0932997	0.0507099	-0.123999	0.0251158	-0.0327208	0.0341922	0.0691396	0.050154	0.0349614	0.0861551		816	-0.286401	0.0843927	0.138317	0.0914736	0.191311	0.0531622	0.23377	0.067881	0.238947	0.0867999	0.0991227	0.103341		816	-0.135269	0.139377	0.302403	0.261306	0.0995547	0.302403	0.27623	0.0437671	0.302403	0.295827	0.108487	0.302403	0.423354	0.11699	0.302403	0.413727	0.105196	0.302403
817	0.0339458	0.0464567	-0.092239	0.0505432	-0.125122	0.0247168	-0.0334887	0.0342799	0.0685215	0.051224	0.0337543	0.0861397		817	-0.286052	0.0841172	0.138332	0.0913067	0.19244	0.053992	0.234454	0.0680947	0.239996	0.0871289	0.0981681	0.102737		817	-0.135385	0.139104	0.308699	0.261483	0.100568	0.308699	0.278416	0.0438604	0.308699	0.29547	0.107658	0.308699	0.425289	0.116897	0.308699	0.413014	0.106802	0.308699
818	0.0346495	0.0452488	-0.0904717	0.0501174	-0.123424	0.0245406	-0.0343644	0.0341705	0.0681337	0.051575	0.0317071	0.0857743		818	-0.287797	0.0850935	0.13952	0.0910704	0.19364	0.0541137	0.234229	0.0682974	0.242331	0.0878837	0.0966375	0.102554		818	-0.135435	0.139784	0.310273	0.260452	0.0996755	0.310273	0.280506	0.0437716	0.310273	0.296122	0.106432	0.310273	0.425147	0.116408	0.310273	0.412472	0.108302	0.310273
819	0.0356105	0.044929	-0.0893331	0.0501005	-0.122477	0.0245773	-0.0351927	0.03378	0.0687989	0.051494	0.0305928	0.0855536		819	-0.292007	0.0857866	0.142163	0.0915623	0.193182	0.0544181	0.234696	0.0688943	0.243687	0.0880649	0.0969819	0.102533		819	-0.13543	0.140289	0.309802	0.259177	0.0987403	0.309802	0.281528	0.0449333	0.309802	0.296757	0.106575	0.309802	0.426537	0.116181	0.309802	0.415445	0.108936	0.309802
820	0.0363718	0.0452764	-0.0905913	0.0502588	-0.121521	0.0243703	-0.0349067	0.0337161	0.0698365	0.0514436	0.0313315	0.0861578		820	-0.294264	0.0852165	0.142357	0.0919748	0.192806	0.0543037	0.236411	0.0691487	0.243905	0.0877704	0.0960994	0.103035		820	-0.136802	0.140495	0.313047	0.258097	0.0986805	0.313047	0.281776	0.0449002	0.313047	0.297177	0.106666	0.313047	0.428257	0.116136	0.313047	0.418789	0.109547	0.313047
821	0.0372119	0.0453386	-0.0898344	0.0500543	-0.121594	0.0240779	-0.0326514	0.0334446	0.0702511	0.0517887	0.0329605	0.0872693		821	-0.294074	0.085972	0.141651	0.0917276	0.193117	0.0547516	0.235314	0.0684243	0.245312	0.0873253	0.0949996	0.102909		821	-0.136068	0.14009	0.316665	0.260319	0.0997914	0.316665	0.282944	0.0449173	0.316665	0.296599	0.106697	0.316665	0.429648	0.116184	0.316665	0.421938	0.109964	0.316665
822	0.0364351	0.0444242	-0.0877718	0.0500853	-0.120575	0.0238524	-0.0318016	0.0331502	0.0712197	0.0518181	0.035466	0.0884041		822	-0.294261	0.0861696	0.142429	0.0916642	0.194069	0.0541637	0.233419	0.0683811	0.246317	0.0867317	0.0928682	0.102366		822	-0.137336	0.13968	0.322344	0.262466	0.102059	0.322344	0.286411	0.0448368	0.322344	0.297789	0.106229	0.322344	0.431249	0.116595	0.322344	0.426139	0.109029	0.322344
823	0.0357622	0.0440941	-0.0897006	0.0503235	-0.119655	0.0236471	-0.0310813	0.0333734	0.0727116	0.0514753	0.0355184	0.0885166		823	-0.295258	0.0864062	0.140772	0.0911602	0.193364	0.0548183	0.23589	0.0694958	0.245735	0.0864638	0.0916997	0.102285		823	-0.137152	0.139509	0.326822	0.260592	0.101816	0.326822	0.28761	0.04477	0.326822	0.299223	0.105604	0.326822	0.431623	0.115683	0.326822	0.43144	0.108097	0.326822
824	0.0360627	0.0442268	-0.0908388	0.050608	-0.120097	0.0237109	-0.0317923	0.0336133	0.0729116	0.0512422	0.0337251	0.0895705		824	-0.296816	0.0869035	0.141905	0.0910011	0.193745	0.0553831	0.238913	0.0703936	0.244716	0.0871253	0.0924071	0.102095		824	-0.137908	0.139856	0.340386	0.261695	0.102907	0.340386	0.288634	0.0444238	0.340386	0.30263	0.105792	0.340386	0.431702	0.114766	0.340386	0.440742	0.107901	0.340386
825	0.0356896	0.0437456	-0.0894402	0.0511114	-0.120869	0.0242	-0.0315473	0.0339086	0.0728483	0.0514937	0.0334436	0.0913543		825	-0.299	0.0870536	0.143685	0.0907009	0.193237	0.0556493	0.238772	0.0705823	0.244001	0.0872852	0.0941147	0.10172		825	-0.138092	0.139975	0.345887	0.264788	0.103578	0.345887	0.288721	0.044185	0.345887	0.306032	0.105894	0.345887	0.433508	0.114725	0.345887	0.452216	0.107407	0.345887
826	0.0357192	0.0434622	-0.0905098	0.0520003	-0.121346	0.023666	-0.0323411	0.0344927	0.0729477	0.0517953	0.034183	0.092217		826	-0.302795	0.0869182	0.143294	0.089895	0.193789	0.0556141	0.239113	0.0706519	0.244242	0.0874673	0.093768	0.102612		826	-0.1394	0.139948	0.347201	0.264623	0.103483	0.347201	0.288839	0.0440791	0.347201	0.307542	0.105764	0.347201	0.433665	0.114804	0.347201	0.458152	0.108067	0.347201
827	0.037895	0.0434369	-0.0925177	0.0520766	-0.121199	0.0236317	-0.0329151	0.0347333	0.0727879	0.0516646	0.0343875	0.0921277		827	-0.304295	0.0878069	0.143665	0.0894652	0.194924	0.0558173	0.23945	0.0708968	0.245092	0.0879062	0.0926267	0.102512		827	-0.140389	0.139396	0.352653	0.265789	0.103474	0.352653	0.289923	0.0437924	0.352653	0.308261	0.106126	0.352653	0.436169	0.11446	0.352653	0.461587	0.108669	0.352653
828	0.0414499	0.0438584	-0.0941313	0.0527098	-0.120538	0.0239375	-0.033588	0.0343897	0.0719198	0.0518845	0.0350641	0.0917154		828	-0.304694	0.0889012	0.142513	0.089933	0.195483	0.0560052	0.239166	0.071603	0.247663	0.0888417	0.0927697	0.102461		828	-0.141533	0.138832	0.365876	0.265599	0.103304	0.365876	0.291453	0.0439306	0.365876	0.310085	0.105643	0.365876	0.439541	0.112959	0.365876	0.463931	0.108319	0.365876
829	0.0440974	0.0442223	-0.0949863	0.0526695	-0.11991	0.0242391	-0.0345822	0.0347783	0.0717689	0.0521956	0.0364404	0.0911222		829	-0.304885	0.089238	0.141265	0.0901177	0.193499	0.0558628	0.239896	0.0721866	0.251306	0.0891964	0.0946264	0.102634		829	-0.143575	0.138184	0.370744	0.264089	0.102118	0.370744	0.290812	0.0445651	0.370744	0.310789	0.105642	0.370744	0.441469	0.112366	0.370744	0.465714	0.109933	0.370744
830	0.0456903	0.0439364	-0.0963375	0.0527715	-0.121244	0.0244208	-0.0361289	0.0351467	0.0711905	0.0522261	0.0358283	0.0911837		830	-0.306573	0.0894915	0.14083	0.0899626	0.194374	0.0557597	0.241178	0.0725683	0.253354	0.0893543	0.0956283	0.102861		830	-0.145637	0.137446	0.371896	0.262504	0.100647	0.371896	0.291583	0.0447527	0.371896	0.31171	0.106114	0.371896	0.443717	0.111927	0.371896	0.469092	0.111493	0.371896
831	0.0451099	0.0436868	-0.0949389	0.0529102	-0.122107	0.0247967	-0.0376325	0.034922	0.0705447	0.0520705	0.0351403	0.091317		831	-0.307945	0.089731	0.142682	0.0893466	0.196431	0.0555139	0.241126	0.0723145	0.254903	0.0892398	0.0965734	0.102873		831	-0.147327	0.13724	0.371928	0.262609	0.0997935	0.371928	0.291438	0.0444136	0.371928	0.312225	0.106616	0.371928	0.447119	0.111589	0.371928	0.474349	0.111742	0.371928
832	0.0468034	0.0436308	-0.0931111	0.0522995	-0.122513	0.0251805	-0.0376244	0.0349669	0.0712011	0.0516692	0.0341713	0.0910905		832	-0.306523	0.0904844	0.144836	0.0890616	0.197515	0.0551616	0.240428	0.0723876	0.256112	0.0891302	0.0957391	0.10352		832	-0.148659	0.137295	0.37566	0.261691	0.0996125	0.37566	0.29062	0.0444886	0.37566	0.312562	0.106206	0.37566	0.451361	0.111774	0.37566	0.478535	0.111348	0.37566
833	0.0487293	0.0436408	-0.0938299	0.0521596	-0.123471	0.0257029	-0.0360433	0.035017	0.07029	0.0508082	0.0338383	0.0896331		833	-0.305086	0.0910094	0.146498	0.0894012	0.195463	0.0553478	0.240438	0.0726939	0.258823	0.0894125	0.0966343	0.104144		833	-0.14925	0.136633	0.385671	0.260786	0.0990236	0.385671	0.290928	0.0442264	0.385671	0.313086	0.106119	0.385671	0.449969	0.11113	0.385671	0.482571	0.110606	0.385671
834	0.049966	0.0435486	-0.0920244	0.0525064	-0.124549	0.0258653	-0.0337296	0.0355791	0.0699245	0.0505697	0.0350738	0.0900534		834	-0.306095	0.0908133	0.148832	0.0890922	0.195403	0.0556705	0.241454	0.0731004	0.260349	0.0891984	0.0996534	0.104508		834	-0.152688	0.136722	0.392534	0.261312	0.0988596	0.392534	0.292556	0.04341	0.392534	0.31634	0.106565	0.392534	0.450622	0.111248	0.392534	0.486196	0.110711	0.392534
835	0.0527742	0.0436473	-0.090928	0.0518686	-0.12633	0.0260777	-0.0344995	0.0359876	0.0693376	0.0504696	0.0360696	0.0914716		835	-0.305931	0.0906338	0.15098	0.0889302	0.196469	0.0556235	0.243119	0.072985	0.260821	0.0886311	0.102339	0.105196		835	-0.153768	0.137135	0.396347	0.263583	0.100279	0.396347	0.293344	0.0432481	0.396347	0.322106	0.106872	0.396347	0.455485	0.111874	0.396347	0.491229	0.110748	0.396347
836	0.0532605	0.0437171	-0.0905151	0.0514471	-0.126878	0.0263923	-0.034074	0.0356599	0.0694994	0.0509158	0.0371672	0.093296		836	-0.303724	0.0901461	0.15015	0.0888728	0.197466	0.0555179	0.244374	0.0727211	0.261107	0.0887434	0.102457	0.105079		836	-0.152219	0.137484	0.399722	0.263398	0.101621	0.399722	0.293255	0.0430179	0.399722	0.32653	0.107148	0.399722	0.459378	0.111902	0.399722	0.494531	0.110637	0.399722
837	0.0526452	0.0437288	-0.0910262	0.0518665	-0.124704	0.0265974	-0.0343429	0.0355122	0.0702641	0.0508675	0.0385204	0.0940378		837	-0.2999	0.089577	0.147936	0.0891661	0.197676	0.0553024	0.245181	0.0728631	0.262699	0.0889113	0.101642	0.10506		837	-0.153472	0.137366	0.407915	0.26332	0.102234	0.407915	0.293169	0.0432223	0.407915	0.330975	0.106841	0.407915	0.463208	0.112127	0.407915	0.497067	0.110662	0.407915
838	0.0528034	0.0435555	-0.0896008	0.052484	-0.123433	0.0269894	-0.0361913	0.0357951	0.0722845	0.0510569	0.0401584	0.0948423		838	-0.300889	0.0896139	0.148004	0.0894427	0.195757	0.0553043	0.247191	0.0734207	0.263966	0.0888082	0.101816	0.105551		838	-0.153766	0.137133	0.431052	0.263796	0.101944	0.431052	0.295481	0.0441635	0.431052	0.334476	0.106201	0.431052	0.465567	0.111535	0.431052	0.501543	0.110011	0.431052
839	0.0543574	0.04364	-0.0891116	0.0519864	-0.12509	0.0274007	-0.0376285	0.035832	0.07046	0.0507768	0.042855	0.0950422		839	-0.301935	0.0896303	0.148803	0.0891399	0.193096	0.0556845	0.247916	0.0732171	0.267134	0.0888058	0.102875	0.105782		839	-0.152702	0.136154	0.440625	0.263645	0.101813	0.440625	0.29593	0.0458287	0.440625	0.337052	0.106767	0.440625	0.469445	0.1123	0.440625	0.506872	0.110149	0.440625
840	0.0556298	0.044085	-0.0893152	0.0515284	-0.126936	0.0282022	-0.0372456	0.0361384	0.0714493	0.0504905	0.0461393	0.0967266		840	-0.301171	0.0897362	0.14816	0.0890999	0.192284	0.0554695	0.247822	0.0734991	0.269317	0.0892619	0.105357	0.106255		840	-0.153012	0.135325	0.439798	0.262631	0.100347	0.439798	0.296687	0.0461645	0.439798	0.337088	0.107604	0.439798	0.472467	0.112192	0.439798	0.512139	0.111719	0.439798
841	0.0575338	0.0444087	-0.0886756	0.0509339	-0.12944	0.0282417	-0.0368809	0.0369523	0.0721604	0.0501616	0.0489	0.0977934		841	-0.298919	0.0902217	0.146931	0.0895363	0.191751	0.0552425	0.249007	0.0740549	0.270112	0.0892645	0.10818	0.106229		841	-0.154349	0.135173	0.436747	0.259088	0.0985045	0.436747	0.297437	0.0454689	0.436747	0.336739	0.107788	0.436747	0.476666	0.112086	0.436747	0.515751	0.113303	0.436747
842	0.0588801	0.0445338	-0.0873828	0.0510794	-0.127344	0.0279176	-0.0382828	0.0369118	0.0744806	0.049847	0.0485167	0.0969113		842	-0.295851	0.0915986	0.146579	0.0895275	0.191898	0.055032	0.24925	0.0748367	0.271298	0.0885703	0.111063	0.105947		842	-0.155077	0.134855	0.434086	0.256747	0.0976584	0.434086	0.298112	0.0449224	0.434086	0.339043	0.107569	0.434086	0.48217	0.110648	0.434086	0.518657	0.113331	0.434086
843	0.0605107	0.0444206	-0.0871788	0.0513141	-0.124017	0.0278	-0.039079	0.036599	0.0736766	0.0495011	0.0482956	0.0964875		843	-0.296758	0.092213	0.146817	0.0892407	0.191767	0.054856	0.248169	0.0750975	0.270917	0.0880802	0.114629	0.106197		843	-0.155569	0.134026	0.448543	0.257179	0.097575	0.448543	0.300768	0.0453997	0.448543	0.341469	0.107231	0.448543	0.481862	0.107918	0.448543	0.523853	0.113024	0.448543
844	0.0622545	0.0445206	-0.0862219	0.0516263	-0.123412	0.0280816	-0.0389289	0.0365083	0.0707293	0.0497927	0.047254	0.0965122		844	-0.297458	0.0923857	0.147495	0.0893878	0.191345	0.055088	0.248328	0.0753798	0.27044	0.0880834	0.116144	0.106265		844	-0.157191	0.134117	0.455065	0.258143	0.0978739	0.455065	0.304633	0.045916	0.455065	0.344633	0.106132	0.455065	0.480172	0.105697	0.455065	0.529349	0.113739	0.455065
845	0.0642806	0.0459118	-0.0856455	0.0520511	-0.122017	0.0281076	-0.037465	0.0360099	0.0704754	0.0499268	0.0469299	0.0966247		845	-0.298688	0.0930865	0.147536	0.08999	0.193624	0.0552935	0.248556	0.0749726	0.270861	0.0881186	0.1183	0.106679		845	-0.15682	0.134152	0.457061	0.260142	0.0991481	0.457061	0.30667	0.0456168	0.457061	0.347834	0.105688	0.457061	0.482866	0.105924	0.457061	0.533301	0.115303	0.457061
846	0.0654286	0.046124	-0.0854679	0.0524262	-0.122413	0.028263	-0.0357423	0.035424	0.071051	0.0502175	0.0478592	0.097064		846	-0.298523	0.0937057	0.146546	0.0906499	0.194561	0.0556685	0.249961	0.0748571	0.272813	0.0875643	0.119043	0.106475		846	-0.156311	0.133949	0.456899	0.260305	0.101169	0.456899	0.308726	0.0459112	0.456899	0.351331	0.105545	0.456899	0.488854	0.107188	0.456899	0.535999	0.115281	0.456899
847	0.0692111	0.0456971	-0.0858504	0.0523819	-0.122358	0.0285453	-0.033223	0.0358018	0.0718833	0.0513139	0.0473262	0.0973977		847	-0.297688	0.0935784	0.146036	0.0910168	0.195921	0.0556801	0.25068	0.0749083	0.27399	0.0875299	0.115407	0.105762		847	-0.159779	0.132512	0.457759	0.259629	0.102658	0.457759	0.312062	0.0460004	0.457759	0.354542	0.105546	0.457759	0.49589	0.109976	0.457759	0.538255	0.11472	0.457759
848	0.0731643	0.0453486	-0.0849937	0.052484	-0.122744	0.0291835	-0.0317262	0.0362887	0.0726512	0.0512866	0.0478584	0.097449		848	-0.296303	0.0929464	0.14748	0.0911743	0.195949	0.0556489	0.250933	0.0747364	0.274643	0.0874342	0.112292	0.105643		848	-0.163686	0.130963	0.46115	0.25963	0.103418	0.46115	0.314413	0.0462944	0.46115	0.357729	0.10561	0.46115	0.497753	0.110064	0.46115	0.540742	0.11481	0.46115
849	0.0765172	0.0453734	-0.0837557	0.0525759	-0.122577	0.0297681	-0.0316836	0.036526	0.0742197	0.0511531	0.0503457	0.0981518		849	-0.295757	0.0924565	0.148377	0.091578	0.1944	0.0553797	0.250086	0.0743668	0.27621	0.0875732	0.112749	0.105603		849	-0.162882	0.130633	0.48036	0.259644	0.102367	0.48036	0.315901	0.0463416	0.48036	0.361412	0.105994	0.48036	0.49797	0.108507	0.48036	0.546408	0.114729	0.48036
850	0.0816549	0.0459844	-0.0833562	0.0529335	-0.121209	0.03055	-0.0310577	0.0367559	0.0757988	0.0508654	0.0515224	0.0996743		850	-0.295038	0.0926029	0.146575	0.091871	0.194209	0.0549708	0.250839	0.0744375	0.278251	0.0882778	0.114577	0.106163		850	-0.162937	0.130366	0.495466	0.256155	0.10022	0.495466	0.315877	0.0475095	0.495466	0.362078	0.107237	0.495466	0.500334	0.108129	0.495466	0.553778	0.114599	0.495466
851	0.0849182	0.0459529	-0.0819109	0.0525004	-0.122397	0.0313953	-0.0310804	0.0370456	0.07807	0.0514697	0.0529255	0.100419		851	-0.292538	0.0922228	0.144335	0.0921455	0.196242	0.054617	0.252046	0.0748282	0.279665	0.0889148	0.115192	0.106202		851	-0.163168	0.130066	0.499863	0.255171	0.0988423	0.499863	0.317814	0.0475309	0.499863	0.360606	0.107808	0.499863	0.502109	0.108546	0.499863	0.559687	0.115284	0.499863
852	0.0884678	0.0465642	-0.0814951	0.0515909	-0.122178	0.0317349	-0.032507	0.0367768	0.0782298	0.0513476	0.0541914	0.100015		852	-0.291824	0.0917117	0.145659	0.092341	0.197445	0.0546971	0.252868	0.074868	0.279949	0.0886974	0.117779	0.10599		852	-0.163624	0.129882	0.504698	0.255502	0.0970711	0.504698	0.3191	0.0474643	0.504698	0.361127	0.108461	0.504698	0.502854	0.107473	0.504698	0.562817	0.114818	0.504698
853	0.0926896	0.047415	-0.0793575	0.0512028	-0.121213	0.031994	-0.0331808	0.036382	0.0812947	0.0517486	0.0548263	0.100338		853	-0.291568	0.0912906	0.145927	0.092304	0.19725	0.0547085	0.252722	0.0744746	0.281544	0.0886222	0.121798	0.106377		853	-0.163591	0.130413	0.523698	0.25888	0.0967931	0.523698	0.318331	0.0473319	0.523698	0.362756	0.108895	0.523698	0.502701	0.10585	0.523698	0.567054	0.115127	0.523698
854	0.0960462	0.0474143	-0.0750209	0.0508444	-0.121581	0.0315964	-0.0335746	0.0365216	0.0824223	0.0526131	0.0547719	0.0999549		854	-0.28993	0.0915135	0.146442	0.0922894	0.197302	0.0549062	0.252802	0.0742908	0.282544	0.088982	0.122105	0.106563		854	-0.164705	0.130011	0.526018	0.261984	0.0966304	0.526018	0.319283	0.0474408	0.526018	0.364094	0.10872	0.526018	0.505282	0.106088	0.526018	0.570659	0.115854	0.526018
855	0.0990523	0.0464517	-0.073815	0.0502918	-0.123193	0.0315635	-0.0352373	0.0366158	0.0812643	0.0527531	0.056755	0.0990646		855	-0.28912	0.0916644	0.14803	0.0922618	0.198614	0.0549684	0.253332	0.0742743	0.284813	0.0891095	0.126451	0.107982		855	-0.163839	0.129881	0.524347	0.262086	0.096908	0.524347	0.321679	0.0470147	0.524347	0.366079	0.108148	0.524347	0.508042	0.106287	0.524347	0.573782	0.116451	0.524347
856	0.100182	0.0457468	-0.0725202	0.0501758	-0.124951	0.0318959	-0.0353943	0.0366497	0.0797318	0.0518061	0.058382	0.0991857		856	-0.286199	0.0915047	0.14981	0.0925118	0.200945	0.0554907	0.255511	0.074355	0.287437	0.089326	0.13021	0.108806		856	-0.161263	0.130166	0.521394	0.262187	0.0978018	0.521394	0.323965	0.0473286	0.521394	0.368287	0.107941	0.521394	0.511343	0.107803	0.521394	0.578066	0.115453	0.521394
857	0.101843	0.0457906	-0.0697181	0.0500057	-0.123667	0.0321335	-0.03252	0.0374607	0.0801812	0.0518389	0.0598037	0.0993975		857	-0.284508	0.091198	0.154541	0.093049	0.202319	0.0555029	0.259047	0.074405	0.290088	0.09032	0.130488	0.108501		857	-0.161638	0.130174	0.529993	0.261542	0.0975064	0.529993	0.326809	0.0478786	0.529993	0.371759	0.107065	0.529993	0.513704	0.10844	0.529993	0.585046	0.114271	0.529993
858	0.104087	0.0458822	-0.0669343	0.0497934	-0.122067	0.0319562	-0.0312147	0.0379287	0.0818528	0.0527689	0.0574973	0.0989405		858	-0.282864	0.0912967	0.15679	0.0934579	0.201511	0.0557944	0.26045	0.074122	0.293764	0.090942	0.129854	0.108676		858	-0.164925	0.129214	0.542616	0.264803	0.0987599	0.542616	0.330596	0.0479217	0.542616	0.376681	0.106387	0.542616	0.515724	0.108758	0.542616	0.591038	0.113889	0.542616
859	0.107321	0.0467133	-0.0649054	0.0496944	-0.122069	0.0322523	-0.0313283	0.0379563	0.0842769	0.0537901	0.0555381	0.0984805		859	-0.279771	0.0913187	0.157401	0.0932193	0.20137	0.0556089	0.258529	0.0744499	0.293998	0.0905642	0.131991	0.10836		859	-0.165641	0.128037	0.550388	0.266106	0.0990863	0.550388	0.331602	0.0470809	0.550388	0.377756	0.106522	0.550388	0.516065	0.108814	0.550388	0.59705	0.114459	0.550388
860	0.110914	0.0474059	-0.0627856	0.0499594	-0.123595	0.0333862	-0.0318365	0.0380997	0.0842988	0.0541677	0.0566248	0.0993369		860	-0.277908	0.0904567	0.158661	0.0933277	0.201397	0.0554319	0.258933	0.0751548	0.294728	0.0903572	0.136542	0.107999		860	-0.160412	0.127177	0.552627	0.265155	0.0983964	0.552627	0.332288	0.0473771	0.552627	0.37697	0.107022	0.552627	0.51642	0.109045	0.552627	0.602071	0.114871	0.552627
861	0.112258	0.0479576	-0.0627908	0.0502895	-0.126257	0.0347439	-0.0344552	0.0387617	0.0836591	0.0539968	0.056641	0.10072		861	-0.279585	0.0901065	0.158897	0.0942048	0.200095	0.0555593	0.260724	0.0759095	0.296009	0.0904766	0.141173	0.107811		861	-0.156083	0.126895	0.551978	0.262507	0.0970099	0.551978	0.333769	0.0476586	0.551978	0.376404	0.106869	0.551978	0.519234	0.109304	0.551978	0.610595	0.1143	0.551978
862	0.115925	0.0487898	-0.0613001	0.0506129	-0.126965	0.035046	-0.0346808	0.0392393	0.0849818	0.0543573	0.0569834	0.100988		862	-0.279884	0.0897377	0.162153	0.0944126	0.201224	0.0549656	0.261967	0.0762145	0.299056	0.0904347	0.146048	0.107904		862	-0.156018	0.127019	0.558841	0.261641	0.0965844	0.558841	0.335824	0.0479324	0.558841	0.377306	0.106321	0.558841	0.523181	0.110111	0.558841	0.617419	0.113435	0.558841
863	0.121204	0.0488365	-0.0639939	0.0512884	-0.124625	0.0343862	-0.033014	0.0387459	0.0852427	0.0545972	0.057791	0.101371		863	-0.279915	0.0894223	0.164415	0.0946089	0.202582	0.0543943	0.26237	0.0770737	0.303081	0.090084	0.15097	0.109144		863	-0.156754	0.12697	0.56882	0.261127	0.0949856	0.56882	0.336481	0.0476569	0.56882	0.378783	0.105984	0.56882	0.525744	0.110108	0.56882	0.619985	0.11357	0.56882
864	0.123987	0.0485862	-0.0655734	0.0518122	-0.125104	0.0342071	-0.0311149	0.0381416	0.08704	0.0549112	0.0588639	0.101161		864	-0.276925	0.0893324	0.164598	0.0947671	0.202358	0.0547361	0.26311	0.0766961	0.305443	0.089858	0.15575	0.109801		864	-0.15516	0.125888	0.580599	0.26199	0.0938901	0.580599	0.339548	0.0480763	0.580599	0.378771	0.105494	0.580599	0.527175	0.11009	0.580599	0.624784	0.113885	0.580599
865	0.12678	0.0483588	-0.0650007	0.0520139	-0.12635	0.0349139	-0.0316933	0.0385461	0.0879072	0.055474	0.0588327	0.100929		865	-0.276842	0.0885172	0.165572	0.0949044	0.202467	0.0549309	0.26365	0.0756618	0.308154	0.0901998	0.158592	0.10978		865	-0.152376	0.125791	0.594812	0.262704	0.0938315	0.594812	0.342875	0.0485254	0.594812	0.381778	0.10583	0.594812	0.530976	0.110779	0.594812	0.633039	0.114462	0.594812
866	0.12895	0.047682	-0.0632378	0.0514256	-0.12613	0.0354156	-0.0330773	0.0386827	0.0884354	0.0558003	0.0562216	0.100484		866	-0.27748	0.0878364	0.165517	0.0948747	0.202256	0.0558803	0.262869	0.074682	0.31243	0.0907777	0.159301	0.109839		866	-0.150079	0.125594	0.599047	0.262837	0.0942772	0.599047	0.342615	0.0486819	0.599047	0.385302	0.10595	0.599047	0.535556	0.111635	0.599047	0.639482	0.114199	0.599047
867	0.129066	0.0472367	-0.0576896	0.051195	-0.125313	0.0354956	-0.0335945	0.038829	0.0874168	0.0562583	0.0538138	0.0998964		867	-0.274958	0.0875782	0.165494	0.095449	0.201719	0.05645	0.26585	0.0751821	0.315863	0.0907801	0.160448	0.109838		867	-0.150401	0.12569	0.599501	0.265098	0.0954385	0.599501	0.346461	0.0493646	0.599501	0.386074	0.105857	0.599501	0.538574	0.11192	0.599501	0.642143	0.113816	0.599501
868	0.130426	0.0471681	-0.0541952	0.0523486	-0.125404	0.0355157	-0.0314601	0.0388125	0.0872672	0.0564727	0.0557487	0.0997901		868	-0.270375	0.0867676	0.167063	0.0956945	0.199798	0.0568428	0.266376	0.0747897	0.315004	0.0898566	0.158407	0.1107		868	-0.154457	0.124518	0.614218	0.268512	0.0968621	0.614218	0.351563	0.0502102	0.614218	0.387237	0.105273	0.614218	0.541697	0.111677	0.614218	0.646741	0.113594	0.614218
[truncated: 1,132 more rows]

## Sheet: Figure 1e
Figure 1ei	norpA36 / norpA36 ; UAS-norpA ; Rh1-GAL4			Figure 1eii	norpA36 / w+ ; UAS-norpA ; Rh1-GAL4			Figure 1eiii	Enhancerless split GAL4 > Kir
	D Wing Beat Amplitude (V)				D Wing Beat Amplitude (V)				D Wing Beat Amplitude (V)
UV Intensity	Mean	S.E.M.		UV Intensity	Mean	S.E.M.		UV Intensity	Mean	S.E.M.
[truncated: 11 more rows]

## Sheet: Figure 2b
Figure 2b	Enhancerless split GAL4 > DL
[truncated: 2,004 more rows]

## Sheet: Figure 2c
Figure 2c	Enhancerless split GAL4 > DL
[truncated: 16 more rows]

[truncated: 72 more sheets: Figure 2d, Figure 2e, Figure 2f, Figure 2g, Figure 3a, Figure 3b, Figure 3c, Figure 4c, Figure 4d, Figure 4ei, Figure 4eii, Figure 4fi, Figure 4fii, Figure 4g, Figure 4h, Figure 4j, Figure 5c, Figure 5d L1, Figure 5d L2, Figure 5d L3 …]
